# Supplementary material for: lncRNA 1700009J07Rik Impaired Male Fertility by Interfering with Sexual Behaviors in Mice
Source: Int J Mol Sci. 2025 Jun 17;26(12):5801. doi: 10.3390/ijms26125801 (PMC12192799; doi:10.3390/ijms26125801)
Supplement: Supplementary file 1 [file ijms-26-05801-s001.zip]

Archive with 6 entries (6 files):
- Figures S1-S6.pdf
- Table S1. The small-molecular-weight protein fractions of the testes identified by mass spectrometry.xlsx
- Table S2. Differentially expressed genes between WT and KO mouse testes.xlsx
- Table S3. The primer sequences used in the present study.xlsx
- Video S1. Sexual behaviors of WT male mice.mp4
- Video S2. Sexual behaviors of sterile KO male mice.mp4
