# Supplementary material for: lncRNA 1700009J07Rik Impaired Male Fertility by Interfering with Sexual Behaviors in Mice
Source: Int J Mol Sci. 2025 Jun 17;26(12):5801. doi: 10.3390/ijms26125801 (PMC12192799; doi:10.3390/ijms26125801)
Supplement: Supplementary file 1 [file ijms-26-05801-s001.zip › Table S1. The small-molecular-weight protein fractions of the testes identified by mass spectrometry.xlsx]

## Sheet: Summary
Header line description of workshhet "Proteins"
Accession	Protein accession number of database used for search.
Protein names	Names of proteins this peptide is associated with.
Gene names	Indicates the name of the gene that code for the protein sequence.
MW [kDa]	Protein molecular weight.
Protein score	Score for protein matching degree (the higher score, the better matching).
Sequence coverage (%)	Percent of identified peptide sequence covering in protein sequence.
Unique Peptides	Number of unique peptides which spectrums hit.
Peptides	Number of peptides which spectrums hit.
PSMs	Number of peptide-spectrum matches.
Abundances	Displays the abundances of the samples before scaling and normalization.
Header line description of workshhet "Peptides"
Sequence	Identified peptide amino acid sequence.
Modifications	The modification composition of the peptide isoform group.
Accession	Protein accession number of database used for search.
PSMs	Number of peptide-spectrum matches.
Missed Cleavages	Number of missed enzymatic cleavages.
Theo. MH+ [Da]	The theoretical MH+ mass of the modified peptide in Daltons.
Abundances	Displays the abundances of the samples before scaling and normalization.
Charge	Carried charge of peptide.
DeltaM [ppm]	Deviation of the measured mass from the theoretical mass of the peptide, in ppm.
RT [min]	The uncalibrated retention time in minutes in the elution profile of the precursor ion.
Ions Score	The score for the observed MS/MS match between the experimental data and the database sequence.

## Sheet: Proteins
Accession	Protein names	Gene names	MW [kDa]	Protein score	Sequence coverage (%)	Unique Peptides	Peptides	PSMs	Abundances
P07901	Heat shock protein HSP 90-alpha	Hsp90aa1	84.7	1746	47	20	27	41	3.99e+09
P63038	60 kDa heat shock protein, mitochondrial	Hspd1	60.9	1520	43	16	16	24	3.10e+08
P17156	Heat shock-related 70 kDa protein 2	Hspa2	69.6	1413	50	16	24	39	3.38e+09
P17742	Peptidyl-prolyl cis-trans isomerase A	Ppia	18	1378	62	8	9	30	1.31e+10
P68372	Tubulin beta-4B chain	Tubb4b	49.8	1333	57	2	18	35	9.87e+08
P70296	Phosphatidylethanolamine-binding protein 1	Pebp1	20.8	1324	92	12	13	32	1.28e+10
Q9JIQ3	Diablo IAP-binding mitochondrial protein	Diablo	26.8	1313	45	8	8	21	2.81e+09
P99024	Tubulin beta-5 chain	Tubb5	49.6	1303	61	4	19	33	2.23e+09
P63260	Actin, cytoplasmic 2	Actg1	41.8	1293	57	1	15	30	1.11e+07
P07724	Albumin	Alb	68.6	1249	63	31	31	40	3.43e+09
P00342	L-lactate dehydrogenase C chain	Ldhc	35.9	1244	70	14	15	34	7.86e+09
P60710	Actin, cytoplasmic 1	Actb	41.7	1232	57	1	15	28	4.40e+09
Q9ESG2	Ropporin-1	Ropn1	24	1222	72	11	11	26	1.73e+09
Q9R0Y5	Adenylate kinase isoenzyme 1	Ak1	21.5	1203	67	11	11	24	1.90e+09
P20029	Endoplasmic reticulum chaperone BiP	Hspa5	72.4	1187	51	25	27	33	2.58e+09
O08716	Fatty acid-binding protein 9	Fabp9	15	1176	82	12	12	27	6.86e+09
P05214	Tubulin alpha-3 chain	Tuba3b	49.9	1123	51	3	18	30	7.40e+08
P08113	Endoplasmin	Hsp90b1	92.4	1093	37	26	27	34	1.80e+09
Q9D6F9	Tubulin beta-4A chain	Tubb4a	49.6	1079	48	1	15	29	5.88e+07
P68373	Tubulin alpha-1C chain	Tuba1c	49.9	1053	53	3	19	30	2.91e+09
Q9JKR6	Hypoxia up-regulated protein 1	Hyou1	111.1	1037	35	26	26	31	4.63e+08
Q01768	Nucleoside diphosphate kinase B	Nme2	17.4	1033	68	6	10	29	7.08e+09
P80314	T-complex protein 1 subunit beta	Cct2	57.4	1005	38	13	13	21	3.16e+08
P63017	Heat shock cognate 71 kDa protein	Hspa8	70.8	981	31	10	16	24	4.55e+08
P0DP26	Calmodulin-1	Calm1	16.8	976	65	11	11	25	3.26e+09
P15626	Glutathione S-transferase Mu 2	Gstm2	25.7	965	65	9	15	25	2.96e+09
P63101	14-3-3 protein zeta/delta	Ywhaz	27.8	959	62	9	13	27	2.25e+09
P10126	Elongation factor 1-alpha 1	Eef1a1	50.1	948	48	16	16	25	1.46e+09
P11499	Heat shock protein HSP 90-beta	Hsp90ab1	83.2	946	29	10	18	25	5.30e+08
P48722	Heat shock 70 kDa protein 4L	Hspa4l	94.3	931	36	19	21	24	4.55e+08
Q9ERD7	Tubulin beta-3 chain	Tubb3	50.4	928	49	4	16	27	1.84e+08
Q99MD9	Nuclear autoantigenic sperm protein	Nasp	83.9	923	45	24	24	32	7.13e+08
P62962	Profilin-1	Pfn1	14.9	921	89	9	9	23	3.80e+09
Q01853	Transitional endoplasmic reticulum ATPase	Vcp	89.3	912	37	22	22	27	9.12e+08
P10649	Glutathione S-transferase Mu 1	Gstm1	26	888	69	12	15	25	3.02e+09
P02088	Hemoglobin subunit beta-1	Hbb-b1	15.8	866	71	9	9	22	1.13e+10
P56480	ATP synthase subunit beta, mitochondrial	Atp5f1b	56.3	859	48	16	16	24	5.82e+08
P68368	Tubulin alpha-4A chain	Tuba4a	49.9	859	45	2	16	26	2.51e+06
P18760	Cofilin-1	Cfl1	18.5	853	59	11	12	20	4.61e+09
Q9WUL7	ADP-ribosylation factor-like protein 3	Arl3	20.5	839	77	9	9	15	1.60e+09
O08709	Peroxiredoxin-6	Prdx6	24.9	835	61	11	11	17	5.83e+08
P14211	Calreticulin	Calr	48	833	48	14	14	24	1.13e+09
P42932	T-complex protein 1 subunit theta	Cct8	59.5	831	46	21	21	25	5.37e+08
P63242	Eukaryotic translation initiation factor 5A-1	Eif5a	16.8	823	60	7	7	18	1.47e+09
Q61937	Nucleophosmin	Npm1	32.5	803	34	8	8	14	2.31e+08
Q8BKC5	Importin-5	Ipo5	123.5	798	29	22	22	26	2.76e+08
O35215	D-dopachrome decarboxylase	Ddt	13.1	793	89	9	9	23	9.17e+09
P62259	14-3-3 protein epsilon	Ywhae	29.2	782	64	11	13	24	1.16e+09
Q9JJZ2	Tubulin alpha-8 chain	Tuba8	50	779	40	5	15	23	7.79e+07
Q99LX0	Parkinson disease protein 7 homolog	Park7	20	778	69	10	10	22	2.24e+09
P15532	Nucleoside diphosphate kinase A	Nme1	17.2	776	67	5	9	23	1.71e+09
Q9D0E1	Heterogeneous nuclear ribonucleoprotein M	Hnrnpm	77.6	766	33	18	18	24	5.23e+08
Q9D051	Pyruvate dehydrogenase E1 component subunit beta, mitochondrial	Pdhb	38.9	762	56	14	14	19	7.32e+08
P19157	Glutathione S-transferase P 1	Gstp1	23.6	760	62	10	10	17	8.38e+08
P06801	NADP-dependent malic enzyme	Me1	63.9	751	44	18	18	21	2.88e+08
Q9JHU4	Cytoplasmic dynein 1 heavy chain 1	Dync1h1	531.7	750	5	17	17	21	1.26e+08
Q9CQV8	14-3-3 protein beta/alpha	Ywhab	28.1	745	44	5	9	19	2.15e+08
Q9JJN4	Succinyl-CoA:3-ketoacid coenzyme A transferase 2A, mitochondrial	Oxct2a	56.4	731	43	13	13	19	3.12e+08
P70349	Adenosine 5'-monophosphoramidase HINT1	Hint1	13.8	721	71	5	5	17	1.83e+09
Q9Z2C8	Y-box-binding protein 2	Ybx2	38.2	720	56	10	12	19	8.81e+08
P27773	Protein disulfide-isomerase A3	Pdia3	56.6	717	38	17	17	23	1.11e+09
P80313	T-complex protein 1 subunit eta	Cct7	59.6	710	39	15	15	19	2.28e+08
P80315	T-complex protein 1 subunit delta	Cct4	58	702	31	11	11	17	3.46e+08
Q61171	Peroxiredoxin-2	Prdx2	21.8	700	55	9	9	18	2.61e+09
P45376	Aldo-keto reductase family 1 member B1	Akr1b1	35.7	699	70	18	18	23	1.35e+09
Q9DCX2	ATP synthase subunit d, mitochondrial	Atp5pd	18.7	697	72	11	11	19	1.12e+09
P52194	Calmegin	Clgn	69.4	691	37	18	18	21	3.49e+08
P11983	T-complex protein 1 subunit alpha	Tcp1	60.4	683	33	13	13	19	3.54e+08
Q8BMS1	Trifunctional enzyme subunit alpha, mitochondrial	Hadha	82.6	681	25	13	13	18	2.35e+08
P17182	Alpha-enolase	Eno1	47.1	680	49	14	14	17	4.65e+08
Q921I1	Serotransferrin	Tf	76.7	674	35	21	21	26	5.70e+08
P16125	L-lactate dehydrogenase B chain	Ldhb	36.5	674	43	10	12	16	7.41e+08
Q60662	A-kinase anchor protein 4	Akap4	93.7	669	25	17	17	18	3.02e+08
P80318	T-complex protein 1 subunit gamma	Cct3	60.6	668	40	17	17	18	4.50e+08
Q03265	ATP synthase subunit alpha, mitochondrial	Atp5f1a	59.7	664	27	12	12	16	5.12e+08
Q8VC30	Triokinase/FMN cyclase	Tkfc	59.7	656	36	13	13	16	2.94e+08
P51807	Dynein light chain Tctex-type 1	Dynlt1	12.5	651	80	5	5	10	3.22e+08
P09041	Phosphoglycerate kinase 2	Pgk2	44.8	647	43	11	16	19	5.21e+08
Q9CQA9	Cancer-related nucleoside-triphosphatase homolog	Ntpcr	20.7	635	75	10	10	15	1.60e+08
Q9CYG7	Mitochondrial import receptor subunit TOM34	Tomm34	34.3	634	36	8	8	11	2.47e+08
P48774	Glutathione S-transferase Mu 5	Gstm5	26.6	634	56	10	10	15	9.98e+08
P61205	ADP-ribosylation factor 3	Arf3	20.6	634	57	4	8	14	3.43e+09
Q80W21	Glutathione S-transferase Mu 7	Gstm7	25.7	619	54	4	11	16	1.63e+08
P34884	Macrophage migration inhibitory factor	Mif	12.5	612	83	5	5	11	1.64e+09
P16045	Galectin-1	Lgals1	14.9	607	90	9	9	17	1.96e+09
P35700	Peroxiredoxin-1	Prdx1	22.2	602	68	11	12	20	4.75e+09
P26883	Peptidyl-prolyl cis-trans isomerase FKBP1A	Fkbp1a	11.9	598	42	5	5	15	1.47e+09
Q99KI0	Aconitate hydratase, mitochondrial	Aco2	85.4	596	28	17	17	20	3.31e+08
P63323	40S ribosomal protein S12	Rps12	14.5	594	70	8	8	15	1.36e+09
Q9DBJ1	Phosphoglycerate mutase 1	Pgam1	28.8	581	55	7	9	14	3.43e+08
P68254	14-3-3 protein theta	Ywhaq	27.8	579	42	5	9	17	2.71e+08
Q9D1D4	Transmembrane emp24 domain-containing protein 10	Tmed10	24.9	577	35	6	6	10	4.66e+08
P68037	Ubiquitin-conjugating enzyme E2 L3	Ube2l3	17.9	568	51	5	5	14	1.27e+09
Q9DBG3	AP-2 complex subunit beta	Ap2b1	104.5	560	19	8	12	14	1.05e+08
P05064	Fructose-bisphosphate aldolase A	Aldoa	39.3	559	57	16	16	17	4.51e+08
P62983	Ubiquitin-40S ribosomal protein S27a	Rps27a	17.9	558	54	8	8	18	1.14e+10
Q9CQ19	Myosin regulatory light polypeptide 9	Myl9	19.8	558	51	2	8	15	5.22e+08
O08547	Vesicle-trafficking protein SEC22b	Sec22b	24.7	552	56	10	10	14	6.95e+08
P16627	Heat shock 70 kDa protein 1-like	Hspa1l	70.6	551	29	8	13	17	9.23e+07
P00015	Cytochrome c, testis-specific	Cyct	11.7	550	62	5	7	11	8.69e+08
P09103	Protein disulfide-isomerase	P4hb	57	550	29	11	11	13	1.74e+08
P47738	Aldehyde dehydrogenase, mitochondrial	Aldh2	56.5	546	37	12	14	17	3.97e+08
P80316	T-complex protein 1 subunit epsilon	Cct5	59.6	545	33	15	15	17	2.15e+08
Q62048	Astrocytic phosphoprotein PEA-15	Pea15	15	542	62	6	6	9	1.37e+08
Q99KB8	Hydroxyacylglutathione hydrolase, mitochondrial	Hagh	34.1	537	42	8	8	13	3.80e+08
P84084	ADP-ribosylation factor 5	Arf5	20.5	536	43	2	6	11	9.41e+07
Q922F4	Tubulin beta-6 chain	Tubb6	50.1	534	26	1	9	16
P09528	Ferritin heavy chain	Fth1	21.1	534	57	8	8	14	8.16e+08
Q9QUR7	Peptidyl-prolyl cis-trans isomerase NIMA-interacting 1	Pin1	18.4	528	55	7	7	13	4.38e+08
Q9D892	Inosine triphosphate pyrophosphatase	Itpa	21.9	521	49	7	7	11	7.65e+08
Q922R8	Protein disulfide-isomerase A6	Pdia6	48.1	519	37	11	11	13	4.27e+08
O70325	Phospholipid hydroperoxide glutathione peroxidase	Gpx4	22.2	518	55	11	11	20	6.30e+09
Q8C0M9	Isoaspartyl peptidase/L-asparaginase	Asrgl1	33.9	517	48	12	12	17	2.78e+09
P07356	Annexin A2	Anxa2	38.7	513	35	10	10	12	1.27e+08
P58252	Elongation factor 2	Eef2	95.3	512	26	20	20	22	3.58e+08
P20152	Vimentin	Vim	53.7	512	37	13	14	14	1.91e+08
P99029	Peroxiredoxin-5, mitochondrial	Prdx5	21.9	512	38	8	8	12	2.00e+09
P00405	Cytochrome c oxidase subunit 2	Mtco2	26	509	48	8	8	13	1.51e+09
P53994	Ras-related protein Rab-2A	Rab2a	23.5	508	59	10	10	13	5.35e+08
P61750	ADP-ribosylation factor 4	Arf4	20.4	507	46	3	6	11	3.95e+08
P62897	Cytochrome c, somatic	Cycs	11.6	495	62	6	8	12	1.88e+09
Q9Z2I9	Succinate--CoA ligase [ADP-forming] subunit beta, mitochondrial	Sucla2	50.1	491	30	9	9	10	2.03e+08
P68134	Actin, alpha skeletal muscle	Acta1	42	490	35	3	11	17	2.00e+08
Q61316	Heat shock 70 kDa protein 4	Hspa4	94.1	489	20	10	12	13	1.22e+08
P63276	40S ribosomal protein S17	Rps17	15.5	484	56	6	6	8	4.51e+08
P70696	Histone H2B type 1-A	H2bc1	14.2	482	35	2	4	9	2.27e+08
Q9CQH7	Transcription factor BTF3 homolog 4	Btf3l4	17.3	480	48	4	4	8	3.75e+08
P51410	60S ribosomal protein L9	Rpl9	21.9	477	37	5	5	9	6.92e+07
Q9CQ43	Deoxyuridine 5'-triphosphate nucleotidohydrolase	Dut	17.4	477	59	7	7	11	9.19e+08
P62830	60S ribosomal protein L23	Rpl23	14.9	475	44	4	4	10	4.57e+08
Q9WTX5	S-phase kinase-associated protein 1	Skp1	18.7	472	67	9	9	13	6.12e+08
Q9D1K7	UPF0687 protein C20orf27 homolog	--	19.5	471	52	6	6	12	5.84e+08
Q9CXI5	Mesencephalic astrocyte-derived neurotrophic factor	Manf	20.4	470	42	10	10	17	1.95e+09
Q9CZY3	Ubiquitin-conjugating enzyme E2 variant 1	Ube2v1	16.3	467	50	1	6	11	1.78e+09
P52480	Pyruvate kinase PKM	Pkm	57.8	466	28	12	12	13	2.73e+08
P80317	T-complex protein 1 subunit zeta	Cct6a	58	462	28	9	11	13	2.17e+08
Q3THE2	Myosin regulatory light chain 12B	Myl12b	19.8	461	44	1	7	13	3.79e+07
O88569	Heterogeneous nuclear ribonucleoproteins A2/B1	Hnrnpa2b1	37.4	459	34	9	9	10	3.53e+08
Q9D2M8	Ubiquitin-conjugating enzyme E2 variant 2	Ube2v2	16.4	458	50	1	6	10	9.27e+06
P10630	Eukaryotic initiation factor 4A-II	Eif4a2	46.4	457	35	5	11	13	1.79e+08
P46638	Ras-related protein Rab-11B	Rab11b	24.5	454	44	8	8	11	1.39e+09
Q9R1P3	Proteasome subunit beta type-2	Psmb2	22.9	452	43	8	8	14	5.56e+08
Q9D8N0	Elongation factor 1-gamma	Eef1g	50	451	36	13	13	15	3.49e+08
P35564	Calnexin	Canx	67.2	448	26	14	14	16	4.04e+08
P27786	Steroid 17-alpha-hydroxylase/17,20 lyase	Cyp17a1	57.6	447	24	10	10	12	1.92e+08
P61979	Heterogeneous nuclear ribonucleoprotein K	Hnrnpk	50.9	447	41	12	12	15	3.06e+08
P62821	Ras-related protein Rab-1A	Rab1A	22.7	447	48	4	8	9	1.18e+08
P29391	Ferritin light chain 1	Ftl1	20.8	444	56	7	7	9	1.92e+08
P14602	Heat shock protein beta-1	Hspb1	23	443	54	8	8	11	2.21e+08
P68510	14-3-3 protein eta	Ywhah	28.2	441	31	3	6	11	2.92e+07
P24369	Peptidyl-prolyl cis-trans isomerase B	Ppib	23.7	439	49	10	10	14	1.33e+09
Q9ESP1	Stromal cell-derived factor 2-like protein 1	Sdf2l1	23.6	438	57	8	8	10	3.11e+08
P56376	Acylphosphatase-1	Acyp1	11.2	438	73	7	7	13	6.35e+09
P60843	Eukaryotic initiation factor 4A-I	Eif4a1	46.1	434	32	4	10	11	6.29e+07
P24549	Aldehyde dehydrogenase 1A1	Aldh1a1	54.4	433	30	11	12	12	3.25e+08
P07759	Serine protease inhibitor A3K	Serpina3k	46.9	430	31	6	10	12	1.74e+08
P62880	Guanine nucleotide-binding protein G(I)/G(S)/G(T) subunit beta-2	Gnb2	37.3	427	27	7	7	10	1.19e+08
Q8BMF4	Dihydrolipoyllysine-residue acetyltransferase component of pyruvate dehydrogenase complex, mitochondrial	Dlat	67.9	427	24	10	10	13	2.37e+08
P26350	Prothymosin alpha	Ptma	12.2	426	23	4	4	8	2.55e+08
P17751	Triosephosphate isomerase	Tpi1	26.7	425	44	9	9	12	2.92e+08
P01942	Hemoglobin subunit alpha	Hba	15.1	423	61	6	6	13	8.49e+09
Q9Z2W0	Aspartyl aminopeptidase	Dnpep	52.2	423	36	11	11	11	2.54e+08
Q9CQI3	Glia maturation factor beta	Gmfb	16.7	423	54	7	7	11	8.91e+08
Q9QXD6	Fructose-1,6-bisphosphatase 1	Fbp1	36.9	422	32	7	7	9	2.23e+08
O70250	Phosphoglycerate mutase 2	Pgam2	28.8	418	54	8	10	14	1.04e+09
Q9WV54	Acid ceramidase	Asah1	44.6	417	23	6	6	11	1.57e+08
Q9D1G1	Ras-related protein Rab-1B	Rab1b	22.2	416	51	5	9	12	3.32e+08
Q9CPQ3	Mitochondrial import receptor subunit TOM22 homolog	Tomm22	15.5	411	59	5	5	9	1.36e+08
P16858	Glyceraldehyde-3-phosphate dehydrogenase	Gapdh	35.8	410	33	6	7	9	5.02e+08
Q9JKB1	Ubiquitin carboxyl-terminal hydrolase isozyme L3	Uchl3	26.1	407	42	7	7	11	2.59e+08
P85094	Isochorismatase domain-containing protein 2A	Isoc2a	22.4	405	56	8	8	10	2.49e+08
P35293	Ras-related protein Rab-18	Rab18	23	405	58	9	9	11	4.81e+08
Q99JI6	Ras-related protein Rap-1b	Rap1b	20.8	404	41	3	7	12	7.31e+08
Q6ZQ38	Cullin-associated NEDD8-dissociated protein 1	Cand1	136.2	404	15	14	14	14	1.96e+08
P70168	Importin subunit beta-1	Kpnb1	97.1	403	16	11	11	13	1.18e+08
O55234	Proteasome subunit beta type-5	Psmb5	28.5	402	43	10	10	10	1.02e+09
Q9R0P9	Ubiquitin carboxyl-terminal hydrolase isozyme L1	Uchl1	24.8	401	36	6	6	10	7.67e+08
Q9DBP5	UMP-CMP kinase	Cmpk1	22.2	399	45	7	7	10	3.84e+08
Q9CPP6	NADH dehydrogenase [ubiquinone] 1 alpha subcomplex subunit 5	Ndufa5	13.4	398	52	7	7	10	2.20e+08
P46656	Adrenodoxin, mitochondrial	Fdx1	20.1	397	24	4	4	6	3.13e+08
Q9CQR2	40S ribosomal protein S21	Rps21	9.1	396	58	4	4	7	2.55e+08
Q64475	Histone H2B type 1-B	H2bc3	13.9	393	36	3	5	10	3.22e+09
Q9WV55	Vesicle-associated membrane protein-associated protein A	Vapa	27.8	392	37	7	7	14	4.79e+08
Q9DAJ5	Dynein light chain roadblock-type 2	Dynlrb2	10.9	392	61	4	4	7	2.27e+08
Q9D358	Low molecular weight phosphotyrosine protein phosphatase	Acp1	18.2	392	68	8	8	11	6.64e+08
Q62318	Transcription intermediary factor 1-beta	Trim28	88.8	390	25	13	13	14	2.31e+08
P52503	NADH dehydrogenase [ubiquinone] iron-sulfur protein 6, mitochondrial	Ndufs6	13	389	58	5	5	9	3.37e+08
Q9DAN1	Protein disulfide-isomerase-like protein of the testis	Pdilt	67.7	389	24	12	12	13	1.93e+08
Q9CWZ3	RNA-binding protein 8A	Rbm8a	19.9	387	37	5	5	9	1.68e+08
P08228	Superoxide dismutase [Cu-Zn]	Sod1	15.9	385	37	5	5	10	7.21e+09
Q9CXW4	60S ribosomal protein L11	Rpl11	20.2	384	46	7	7	9	9.11e+08
P29341	Polyadenylate-binding protein 1	Pabpc1	70.6	382	22	13	13	13	3.01e+08
P27546	Microtubule-associated protein 4	Map4	117.4	381	15	11	11	13	1.14e+08
Q9R0P5	Destrin	Dstn	18.5	381	64	9	9	13	1.43e+09
P63087	Serine/threonine-protein phosphatase PP1-gamma catalytic subunit	Ppp1cc	37	381	25	6	6	9	1.39e+08
P08249	Malate dehydrogenase, mitochondrial	Mdh2	35.6	380	37	9	9	11	2.42e+08
Q9CQ92	Mitochondrial fission 1 protein	Fis1	17	379	46	7	7	10	3.62e+08
Q9R1T2	SUMO-activating enzyme subunit 1	Sae1	38.6	372	35	10	10	11	8.56e+07
Q9R0Q7	Prostaglandin E synthase 3	Ptges3	18.7	371	47	7	7	10	2.02e+09
Q8R127	Saccharopine dehydrogenase-like oxidoreductase	Sccpdh	47.1	369	21	6	6	8	8.36e+07
Q924M7	Mannose-6-phosphate isomerase	Mpi	46.5	368	39	9	9	12	6.38e+07
Q60864	Stress-induced-phosphoprotein 1	Stip1	62.5	366	22	10	10	10	1.23e+08
Q02053	Ubiquitin-like modifier-activating enzyme 1	Uba1	117.7	364	13	9	11	13	9.31e+07
P11404	Fatty acid-binding protein, heart	Fabp3	14.8	361	68	9	9	16	5.20e+09
P32020	Sterol carrier protein 2	Scp2	59.1	361	12	6	6	8	6.25e+08
Q59J78	NADH dehydrogenase [ubiquinone] 1 alpha subcomplex assembly factor 2	Ndufaf2	19.6	361	63	10	10	14	5.22e+08
P12787	Cytochrome c oxidase subunit 5A, mitochondrial	Cox5a	16.1	361	38	6	6	10	1.33e+09
Q9JKB3	Y-box-binding protein 3	Ybx3	38.8	360	31	6	8	10	1.88e+08
Q3UM45	Protein phosphatase 1 regulatory subunit 7	Ppp1r7	41.3	360	19	5	5	5	3.36e+07
Q9DAD6	Profilin-3	Pfn3	14.7	360	67	9	9	12	2.71e+08
O35660	Glutathione S-transferase Mu 6	Gstm6	25.6	359	37	5	8	11	1.44e+08
P48428	Tubulin-specific chaperone A	Tbca	12.8	358	46	8	8	9	7.00e+08
P54775	26S proteasome regulatory subunit 6B	Psmc4	47.4	357	27	9	9	12	3.57e+08
Q61496	ATP-dependent RNA helicase DDX4	Ddx4	76.4	357	20	11	11	14	1.49e+08
Q9WU28	Prefoldin subunit 5	Pfdn5	17.3	355	53	6	6	8	1.02e+08
Q8BVI4	Dihydropteridine reductase	Qdpr	25.6	354	41	6	6	8	8.63e+07
Q9JM76	Actin-related protein 2/3 complex subunit 3	Arpc3	20.5	354	43	6	6	11	3.80e+08
P62965	Cellular retinoic acid-binding protein 1	Crabp1	15.6	353	60	7	7	8	2.19e+08
P60824	Cold-inducible RNA-binding protein	Cirbp	18.6	353	38	5	5	6	6.93e+08
Q8VIG3	Radial spoke head 1 homolog	Rsph1	34.2	350	37	7	7	10	5.26e+08
O35129	Prohibitin-2	Phb2	33.3	349	33	8	8	8	1.26e+08
P56395	Cytochrome b5	Cyb5a	15.2	348	48	5	5	8	9.45e+08
Q64433	10 kDa heat shock protein, mitochondrial	Hspe1	11	348	60	7	7	10	2.46e+09
Q8CHP8	Glycerol-3-phosphate phosphatase	Pgp	34.5	347	44	11	11	15	5.87e+08
Q91X72	Hemopexin	Hpx	51.3	346	25	10	10	11	2.60e+08
Q08288	Cell growth-regulating nucleolar protein	Lyar	43.7	345	23	6	6	7	8.36e+07
P17225	Polypyrimidine tract-binding protein 1	Ptbp1	59.3	344	19	5	5	7	1.76e+07
Q80ZJ1	Ras-related protein Rap-2a	Rap2a	20.6	344	32	1	4	6	2.99e+06
P63325	40S ribosomal protein S10	Rps10	18.9	343	37	7	7	14	8.56e+08
Q9CXU9	Eukaryotic translation initiation factor 1b	Eif1b	12.8	342	75	2	6	8	2.63e+07
P07758	Alpha-1-antitrypsin 1-1	Serpina1a	46	342	24	3	7	9	1.61e+08
P51150	Ras-related protein Rab-7a	Rab7a	23.5	341	47	8	8	9	3.22e+08
Q05816	Fatty acid-binding protein 5	Fabp5	15.1	341	56	6	6	8	2.69e+08
O35737	Heterogeneous nuclear ribonucleoprotein H	Hnrnph1	49.2	340	24	6	8	10	2.13e+08
P51660	Peroxisomal multifunctional enzyme type 2	Hsd17b4	79.4	338	13	7	7	8	1.40e+08
P19783	Cytochrome c oxidase subunit 4 isoform 1, mitochondrial	Cox4i1	19.5	338	43	7	7	12	1.71e+09
Q99PU5	Long-chain-fatty-acid--CoA ligase ACSBG1	Acsbg1	80.4	338	15	8	8	8	4.05e+07
Q8C633	Calcium-binding and spermatid-specific protein 1	Cabs1	42.3	337	37	9	9	9	2.06e+08
O88987	A-kinase anchor protein 3	Akap3	95.5	337	11	7	7	9	7.68e+07
Q80VJ3	2'-deoxynucleoside 5'-phosphate N-hydrolase 1	Dnph1	19	337	43	5	5	7	1.75e+08
Q60930	Voltage-dependent anion-selective channel protein 2	Vdac2	31.7	336	24	5	5	6	7.63e+07
P48024	Eukaryotic translation initiation factor 1	Eif1	12.7	336	75	2	6	8	6.88e+08
Q60931	Voltage-dependent anion-selective channel protein 3	Vdac3	30.7	335	43	9	9	9	1.15e+08
P61226	Ras-related protein Rap-2b	Rap2b	20.5	333	43	2	5	7	8.56e+07
P12815	Programmed cell death protein 6	Pdcd6	21.9	332	53	7	7	8	1.86e+08
P83940	Elongin-C	Eloc	12.5	332	57	5	5	7	5.64e+08
P45591	Cofilin-2	Cfl2	18.7	330	54	7	8	9	3.60e+08
Q8K310	Matrin-3	Matr3	94.6	329	15	8	8	10	1.26e+08
P49722	Proteasome subunit alpha type-2	Psma2	25.9	329	36	5	5	7	9.12e+07
P62192	26S proteasome regulatory subunit 4	Psmc1	49.2	328	21	6	6	7	3.88e+07
P37804	Transgelin	Tagln	22.6	327	46	9	9	11	4.70e+08
Q9CQ71	Replication protein A 14 kDa subunit	Rpa3	13.6	327	69	6	6	8	1.16e+08
O88844	Isocitrate dehydrogenase [NADP] cytoplasmic	Idh1	46.6	326	23	8	8	9	1.48e+08
Q9JI46	Diphosphoinositol polyphosphate phosphohydrolase 1	Nudt3	19	325	36	5	5	8	1.45e+08
P54227	Stathmin	Stmn1	17.3	324	46	7	7	10	3.28e+09
Q8BU31	Ras-related protein Rap-2c	Rap2c	20.7	322	32	1	4	6	3.48e+06
Q64514	Tripeptidyl-peptidase 2	Tpp2	139.8	321	10	11	11	11	1.29e+08
Q921E2	Ras-related protein Rab-31	Rab31	21.3	321	41	4	6	7	1.14e+08
P61982	14-3-3 protein gamma	Ywhag	28.3	320	29	3	6	12	1.27e+08
Q61207	Prosaposin	Psap	61.4	319	13	6	6	8	3.73e+08
Q64520	Guanylate kinase	Guk1	21.9	319	35	5	5	7	4.88e+07
Q64152	Transcription factor BTF3	Btf3	22	319	43	5	5	6	1.22e+08
Q00915	Retinol-binding protein 1	Rbp1	15.8	319	41	5	5	9	3.27e+08
P40142	Transketolase	Tkt	67.6	317	18	6	6	8	5.13e+07
P60766	Cell division control protein 42 homolog	Cdc42	21.2	317	32	5	5	10	3.25e+08
P35979	60S ribosomal protein L12	Rpl12	17.8	317	55	6	6	7	7.60e+08
Q99PT1	Rho GDP-dissociation inhibitor 1	Arhgdia	23.4	316	44	6	6	8	2.55e+08
Q9CQU0	Thioredoxin domain-containing protein 12	Txndc12	19	315	51	6	6	10	4.89e+08
Q9DAI2	Intraflagellar transport protein 22 homolog	Ift22	20.8	315	33	4	4	6	1.98e+08
Q9D289	Trafficking protein particle complex subunit 6B	Trappc6b	17.9	314	46	7	7	10	1.60e+08
P18242	Cathepsin D	Ctsd	44.9	312	28	9	9	9	4.55e+08
P63024	Vesicle-associated membrane protein 3	Vamp3	11.5	312	48	2	3	5	5.21e+08
Q9DA79	Dipeptidase 3	Dpep3	54.2	311	18	6	6	8	2.04e+08
Q61990	Poly(rC)-binding protein 2	Pcbp2	38.2	310	41	5	9	9	2.42e+08
Q80UU9	Membrane-associated progesterone receptor component 2	Pgrmc2	23.3	310	31	3	4	4	2.25e+07
Q9CQZ5	NADH dehydrogenase [ubiquinone] 1 alpha subcomplex subunit 6	Ndufa6	15.3	309	44	6	6	9	2.86e+08
P14131	40S ribosomal protein S16	Rps16	16.4	308	44	7	7	8	1.36e+09
Q76MZ3	Serine/threonine-protein phosphatase 2A 65 kDa regulatory subunit A alpha isoform	Ppp2r1a	65.3	307	11	4	4	7	1.97e+07
Q9CQ66	Dynein light chain Tctex-type protein 2B	Dynlt2b	16.5	306	54	7	7	9	2.36e+08
P57776	Elongation factor 1-delta	Eef1d	31.3	305	35	6	6	7	1.25e+08
Q9QUM9	Proteasome subunit alpha type-6	Psma6	27.4	304	29	7	7	8	1.50e+08
Q91ZR1	Ras-related protein Rab-4B	Rab4b	23.6	302	32	5	5	6	8.61e+07
Q99LC5	Electron transfer flavoprotein subunit alpha, mitochondrial	Etfa	35	302	28	6	6	8	8.27e+07
P45377	Aldose reductase-related protein 2	Akr1b8	36.1	301	35	10	10	12	2.16e+08
Q06890	Clusterin	Clu	51.6	300	19	6	6	7	8.90e+07
P11031	Activated RNA polymerase II transcriptional coactivator p15	Sub1	14.4	299	37	4	4	7	5.45e+08
Q61598	Rab GDP dissociation inhibitor beta	Gdi2	50.5	299	20	7	7	9	7.02e+07
P32037	Solute carrier family 2, facilitated glucose transporter member 3	Slc2a3	53.4	299	14	7	7	8	1.62e+08
P24472	Glutathione S-transferase A4	Gsta4	25.5	298	31	6	7	12	6.35e+08
P53996	CCHC-type zinc finger nucleic acid binding protein	Cnbp	19.6	298	35	5	5	7	2.88e+08
P67778	Prohibitin 1	Phb1	29.8	298	36	9	9	10	1.25e+08
Q9Z2U1	Proteasome subunit alpha type-5	Psma5	26.4	297	31	6	6	8	1.15e+08
Q9CQW2	ADP-ribosylation factor-like protein 8B	Arl8b	21.5	296	29	4	5	8	2.26e+08
Q9DB20	ATP synthase subunit O, mitochondrial	Atp5po	23.3	295	56	9	9	10	5.66e+08
O35490	Betaine--homocysteine S-methyltransferase 1	Bhmt	45	295	15	5	5	9	1.92e+08
Q9Z2X1	Heterogeneous nuclear ribonucleoprotein F	Hnrnpf	45.7	294	20	4	6	9	5.43e+07
O54962	Barrier-to-autointegration factor	Banf1	10.1	293	40	4	4	7	2.70e+08
Q6P902	Thioredoxin domain-containing protein 2	Txndc2	57.7	292	19	5	5	7	4.63e+07
Q9D967	Magnesium-dependent phosphatase 1	Mdp1	18.6	291	46	5	5	7	7.17e+07
Q9R0H0	Peroxisomal acyl-coenzyme A oxidase 1	Acox1	74.6	290	10	6	6	8	9.23e+07
O55128	Histone deacetylase complex subunit SAP18	Sap18	17.6	290	36	5	5	6	7.88e+07
Q99L47	Hsc70-interacting protein	St13	41.6	289	20	7	7	8	1.55e+08
Q0P5Y3	Tubulin polymerization-promoting protein family member 2	Tppp2	18.7	289	38	6	6	6	3.85e+08
O09035	Diazepam-binding inhibitor-like 5	Dbil5	9.9	288	56	5	5	9	1.01e+09
P62245	40S ribosomal protein S15a	Rps15a	14.8	288	42	6	6	8	1.13e+09
Q78ZA7	Nucleosome assembly protein 1-like 4	Nap1l4	42.7	287	17	4	5	6	7.01e+07
P62270	40S ribosomal protein S18	Rps18	17.7	285	47	10	10	11	2.07e+09
Q8BHA3	D-aminoacyl-tRNA deacylase 2	Dtd2	18.2	285	49	6	6	7	1.50e+08
P09671	Superoxide dismutase [Mn], mitochondrial	Sod2	24.6	283	23	5	5	7	3.42e+08
Q6ZWM4	U6 snRNA-associated Sm-like protein LSm8	Lsm8	10.4	283	51	3	3	5	1.21e+08
Q3THK7	GMP synthase [glutamine-hydrolyzing]	Gmps	76.7	283	18	8	8	8	5.10e+07
Q8BWT1	3-ketoacyl-CoA thiolase, mitochondrial	Acaa2	41.8	283	30	8	8	8	1.08e+08
P09411	Phosphoglycerate kinase 1	Pgk1	44.5	283	17	1	6	8	1.18e+07
Q923G2	DNA-directed RNA polymerases I, II, and III subunit RPABC3	Polr2h	17.1	281	60	6	6	6	7.28e+07
P62301	40S ribosomal protein S13	Rps13	17.2	280	35	5	5	8	1.05e+09
P56380	Bis(5'-nucleosyl)-tetraphosphatase [asymmetrical]	Nudt2	17	279	37	4	4	6	6.62e+07
P06745	Glucose-6-phosphate isomerase	Gpi	62.7	278	16	7	7	8	1.20e+08
Q91YR9	Prostaglandin reductase 1	Ptgr1	35.5	278	23	6	6	7	6.84e+07
Q9D868	Peptidyl-prolyl cis-trans isomerase H	Ppih	20.5	278	43	5	6	6	2.75e+08
Q9CQM9	Glutaredoxin-3	Glrx3	37.8	277	19	4	4	5	8.59e+07
P62307	Small nuclear ribonucleoprotein F	Snrpf	9.7	277	34	4	4	7	1.84e+08
Q9DAP0	Leucine-rich repeat-containing protein 46	Lrrc46	36	276	29	8	8	10	1.37e+08
P22599	Alpha-1-antitrypsin 1-2	Serpina1b	45.9	275	23	2	7	9	3.21e+08
Q9DCG9	Multifunctional methyltransferase subunit TRM112-like protein	Trmt112	14.1	275	43	4	4	5	1.55e+08
P11378	Nuclear transition protein 2	Tnp2	13.1	274	32	2	2	5	4.53e+08
Q6P3D0	U8 snoRNA-decapping enzyme	Nudt16	21.8	273	35	5	6	6	6.91e+07
O09061	Proteasome subunit beta type-1	Psmb1	26.4	273	38	7	7	9	5.45e+08
Q7TMF3	NADH dehydrogenase [ubiquinone] 1 alpha subcomplex subunit 12	Ndufa12	17.1	272	34	4	4	8	2.43e+08
O08807	Peroxiredoxin-4	Prdx4	31	272	39	6	7	10	2.81e+08
Q9D7X3	Dual specificity protein phosphatase 3	Dusp3	20.5	271	32	4	4	6	8.49e+07
Q9CPR4	60S ribosomal protein L17	Rpl17	21.4	271	32	5	5	7	3.36e+08
O35969	Guanidinoacetate N-methyltransferase	Gamt	26.3	270	35	5	5	7	9.84e+07
P56812	Programmed cell death protein 5	Pdcd5	14.3	270	47	5	5	5	2.02e+08
Q8R2Y8	Peptidyl-tRNA hydrolase 2, mitochondrial	Ptrh2	19.5	270	45	5	5	6	7.97e+07
P62835	Ras-related protein Rap-1A	Rap1a	21	268	34	1	5	8	1.17e+07
P62264	40S ribosomal protein S14	Rps14	16.3	268	36	5	5	7	9.36e+08
P56399	Ubiquitin carboxyl-terminal hydrolase 5	Usp5	95.8	268	10	7	7	7	6.43e+07
P61971	Nuclear transport factor 2	Nutf2	14.5	268	50	3	3	5	8.54e+07
Q9CR41	Huntingtin-interacting protein K	Hypk	13.6	267	56	4	4	6	9.09e+07
P62196	26S proteasome regulatory subunit 8	Psmc5	45.6	267	26	7	7	7	4.35e+07
Q9CQC9	GTP-binding protein SAR1b	Sar1b	22.4	265	38	5	6	8	3.14e+08
Q8BG05	Heterogeneous nuclear ribonucleoprotein A3	Hnrnpa3	39.6	265	27	7	8	9	2.05e+08
Q9D3D9	ATP synthase subunit delta, mitochondrial	Atp5f1d	17.6	265	36	4	4	7	9.96e+08
P38647	Stress-70 protein, mitochondrial	Hspa9	73.4	265	16	8	8	9	8.13e+07
O88848	ADP-ribosylation factor-like protein 6	Arl6	20.9	262	47	7	7	7	9.89e+07
Q9DB77	Cytochrome b-c1 complex subunit 2, mitochondrial	Uqcrc2	48.2	262	17	5	5	7	7.35e+07
Q9JHU9	Inositol-3-phosphate synthase 1	Isyna1	60.9	262	16	6	6	8	9.98e+07
P36536	GTP-binding protein SAR1a	Sar1a	22.4	262	23	2	3	5	4.20e+07
Q8K4K1	Centrin-4	Cetn4	19.2	261	38	4	5	5	1.44e+08
Q9WVA4	Transgelin-2	Tagln2	22.4	260	44	7	7	9	2.34e+08
Q64727	Vinculin	Vcl	116.6	260	7	5	5	6	3.24e+07
Q9DCS9	NADH dehydrogenase [ubiquinone] 1 beta subcomplex subunit 10	Ndufb10	21	260	40	5	5	7	1.09e+08
O08583	THO complex subunit 4	Alyref	26.9	260	18	3	3	6	1.07e+08
Q9JII6	Aldo-keto reductase family 1 member A1	Akr1a1	36.6	258	21	5	5	7	9.22e+07
P14869	60S acidic ribosomal protein P0	Rplp0	34.2	258	32	7	7	8	1.43e+08
Q8R404	MICOS complex subunit MIC13	Micos13	13.4	257	74	5	5	7	1.65e+08
P06151	L-lactate dehydrogenase A chain	Ldha	36.5	257	21	4	6	7	6.58e+07
Q9CQ60	6-phosphogluconolactonase	Pgls	27.2	256	27	4	4	6	5.21e+07
Q9DCJ5	NADH dehydrogenase [ubiquinone] 1 alpha subcomplex subunit 8	Ndufa8	20	256	37	5	5	10	5.25e+08
P01837	Immunoglobulin kappa constant	Igkc	11.9	255	69	5	5	8	1.74e+08
Q9QXT0	Protein canopy homolog 2	Cnpy2	20.8	255	27	4	4	6	1.07e+08
P99027	60S acidic ribosomal protein P2	Rplp2	11.6	255	67	4	4	5	2.88e+08
Q9CX34	Protein SGT1 homolog	Sugt1	38.1	255	33	8	8	9	7.97e+07
Q9D0M3	Cytochrome c1, heme protein, mitochondrial	Cyc1	35.3	254	31	8	8	9	1.55e+08
O55057	Retinal rod rhodopsin-sensitive cGMP 3',5'-cyclic phosphodiesterase subunit delta	Pde6d	17.3	254	33	4	4	7	3.65e+08
P61327	Protein mago nashi homolog	Magoh	17.2	253	49	6	6	7	2.62e+08
P09541	Myosin light chain 4	Myl4	21.1	252	39	6	6	6	1.00e+08
Q810Q5	Normal mucosa of esophagus-specific gene 1 protein	Nmes1	9.6	250	57	5	5	8	9.06e+08
P48036	Annexin A5	Anxa5	35.7	250	15	4	4	4	4.16e+07
O70435	Proteasome subunit alpha type-3	Psma3	28.4	250	23	6	6	8	1.53e+08
Q8K2B3	Succinate dehydrogenase [ubiquinone] flavoprotein subunit, mitochondrial	Sdha	72.5	249	20	10	10	10	8.57e+07
P32766	Cystatin-8	Cst8	16.3	249	37	4	4	6	1.86e+08
Q60605	Myosin light polypeptide 6	Myl6	16.9	248	41	4	5	7	6.21e+08
P45878	Peptidyl-prolyl cis-trans isomerase FKBP2	Fkbp2	15.3	248	37	5	5	9	3.27e+08
Q9CQW1	Synaptobrevin homolog YKT6	Ykt6	22.3	247	35	5	5	7	1.37e+08
P61089	Ubiquitin-conjugating enzyme E2 N	Ube2n	17.1	247	57	6	6	8	2.11e+09
P62806	Histone H4	H4c16	11.4	246	47	5	5	9	3.60e+09
P31786	Acyl-CoA-binding protein	Dbi	10	245	39	4	4	7	5.67e+08
P30416	Peptidyl-prolyl cis-trans isomerase FKBP4	Fkbp4	51.5	245	24	8	8	9	1.10e+08
P61922	4-aminobutyrate aminotransferase, mitochondrial	Abat	56.4	245	26	9	9	10	8.39e+07
Q61025	Intraflagellar transport protein 20 homolog	Ift20	15.2	244	45	4	4	5	6.16e+07
P62843	40S ribosomal protein S15	Rps15	17	244	22	3	3	8	3.87e+08
O35855	Branched-chain-amino-acid aminotransferase, mitochondrial	Bcat2	44.1	243	16	5	5	6	7.11e+07
O55013	Trafficking protein particle complex subunit 3	Trappc3	20.3	243	42	7	7	7	2.26e+08
P23198	Chromobox protein homolog 3	Cbx3	20.8	243	32	6	6	6	1.12e+08
P57759	Endoplasmic reticulum resident protein 29	Erp29	28.8	242	35	6	6	7	6.08e+07
Q9CQZ1	Heat shock factor-binding protein 1	Hsbp1	8.6	242	50	2	2	4	2.05e+07
Q9CR68	Cytochrome b-c1 complex subunit Rieske, mitochondrial	Uqcrfs1	29.3	242	32	7	7	7	1.74e+08
P35279	Ras-related protein Rab-6A	Rab6a	23.6	242	47	8	8	11	5.10e+08
P40124	Adenylyl cyclase-associated protein 1	Cap1	51.5	241	20	6	6	7	6.18e+07
P35285	Ras-related protein Rab-22A	Rab22a	21.8	240	39	4	6	7	1.22e+08
P62849	40S ribosomal protein S24	Rps24	15.4	240	35	4	4	7	2.38e+08
O08997	Copper transport protein ATOX1	Atox1	7.3	240	74	4	4	6	2.38e+08
Q8C6E0	Cilia- and flagella-associated protein 36	Cfap36	39.6	239	18	5	5	8	1.19e+08
P97351	40S ribosomal protein S3a	Rps3a	29.9	239	28	6	6	8	8.96e+07
A6H630	Damage-control phosphatase ARMT1	Armt1	50.5	239	18	7	7	9	1.87e+08
Q9Z1Q9	Valine--tRNA ligase	Vars1	140.1	239	7	7	7	9	5.97e+07
P35278	Ras-related protein Rab-5C	Rab5c	23.4	239	31	4	5	6	8.58e+07
P62827	GTP-binding nuclear protein Ran	Ran	24.4	239	43	9	9	9	5.49e+08
P43275	Histone H1.1	H1-1	21.8	239	29	4	5	8	1.68e+08
Q61656	Probable ATP-dependent RNA helicase DDX5	Ddx5	69.2	238	15	6	6	6	5.10e+07
Q3V140	Acrosin-binding protein	Acrbp	61.1	237	16	5	5	6	4.50e+07
Q4KML4	Costars family protein ABRACL	Abracl	9	237	47	3	3	5	1.08e+08
Q9CR61	NADH dehydrogenase [ubiquinone] 1 beta subcomplex subunit 7	Ndufb7	16.3	236	37	4	4	6	7.45e+07
P62960	Y-box-binding protein 1	Ybx1	35.7	236	34	4	6	6	3.04e+07
P41209	Centrin-1	Cetn1	19.7	236	32	4	4	6	1.12e+08
Q8BP92	Reticulocalbin-2	Rcn2	37.2	235	19	4	4	5	2.09e+07
Q9DAK9	14 kDa phosphohistidine phosphatase	Phpt1	14	235	53	5	5	8	1.23e+09
P12367	cAMP-dependent protein kinase type II-alpha regulatory subunit	Prkar2a	45.4	233	14	4	4	4	3.53e+07
Q80YT5	Spermatogenesis-associated protein 20	Spata20	88.4	233	14	8	8	8	9.49e+07
Q8VDM4	26S proteasome non-ATPase regulatory subunit 2	Psmd2	100.1	233	11	9	9	9	6.76e+07
Q9D0M5	Dynein light chain 2, cytoplasmic	Dynll2	10.3	232	57	2	4	6	1.03e+09
Q61166	Microtubule-associated protein RP/EB family member 1	Mapre1	30	232	26	5	6	6	1.73e+08
Q9DAQ9	Spermatogenesis-associated protein 19, mitochondrial	Spata19	18	231	37	4	4	6	8.82e+07
Q9CQ24	F-box only protein 36	Fbxo36	22.1	230	33	4	4	5	2.25e+07
Q8VI75	Importin-4	Ipo4	119.2	230	8	6	6	7	1.95e+07
O70251	Elongation factor 1-beta	Eef1b	24.7	230	35	4	4	4	6.75e+07
Q9CQ22	Ragulator complex protein LAMTOR1	Lamtor1	17.7	230	30	3	3	4	7.49e+07
Q9CQ48	NudC domain-containing protein 2	Nudcd2	17.6	230	30	4	4	4	8.49e+07
Q9D6K5	Synaptojanin-2-binding protein	Synj2bp	15.8	229	39	5	5	7	1.42e+08
Q00898	Alpha-1-antitrypsin 1-5	Serpina1e	45.9	228	18	3	6	8	6.84e+07
Q9JMC3	DnaJ homolog subfamily A member 4	Dnaja4	44.9	228	23	7	7	8	9.17e+07
Q6P1B1	Xaa-Pro aminopeptidase 1	Xpnpep1	69.5	228	20	8	8	8	6.76e+07
Q8R326	Paraspeckle component 1	Pspc1	58.7	228	10	3	3	4	1.63e+07
O35643	AP-1 complex subunit beta-1	Ap1b1	103.9	225	10	2	6	7	7.70e+06
D3Z690	Izumo sperm-egg fusion protein 4	Izumo4	26.3	225	26	5	5	6	6.08e+07
P60335	Poly(rC)-binding protein 1	Pcbp1	37.5	225	23	4	6	6	2.19e+08
Q9ERS2	NADH dehydrogenase [ubiquinone] 1 alpha subcomplex subunit 13	Ndufa13	16.8	225	41	5	5	8	3.02e+08
P62082	40S ribosomal protein S7	Rps7	22.1	225	40	7	7	7	2.64e+08
Q99MD6	Thioredoxin reductase 3	Txnrd3	71.3	224	10	5	5	6	3.60e+07
Q8VIN1	Phosphatidylethanolamine-binding protein 2	Pbp2	21.2	224	44	4	5	8	1.77e+08
Q9JJV2	Profilin-2	Pfn2	15	224	44	4	4	6	3.04e+08
P58389	Serine/threonine-protein phosphatase 2A activator	Ptpa	36.7	222	24	6	6	7	8.75e+07
P21126	Ubiquitin-like protein 4A	Ubl4a	17.8	222	50	7	7	9	2.00e+08
Q8VIJ6	Splicing factor, proline- and glutamine-rich	Sfpq	75.4	221	12	6	6	7	4.54e+07
Q791V5	Mitochondrial carrier homolog 2	Mtch2	33.5	220	25	6	6	7	5.39e+07
Q9EQ00	Ropporin-1-like protein	Ropn1l	24.5	220	30	5	5	6	1.41e+08
Q61792	LIM and SH3 domain protein 1	Lasp1	30	219	21	5	5	6	1.36e+08
P35487	Pyruvate dehydrogenase E1 component subunit alpha, testis-specific form, mitochondrial	Pdha2	43.4	219	20	8	8	8	3.11e+08
P09405	Nucleolin	Ncl	76.7	219	13	9	9	9	9.29e+07
P63001	Ras-related C3 botulinum toxin substrate 1	Rac1	21.4	219	35	6	6	7	2.98e+08
Q8R5F3	ADP-ribose glycohydrolase OARD1	Oard1	17.1	219	34	5	5	7	1.31e+08
P97461	40S ribosomal protein S5	Rps5	22.9	219	33	5	5	5	1.57e+08
P63168	Dynein light chain 1, cytoplasmic	Dynll1	10.4	218	49	1	3	6	3.85e+07
P54869	Hydroxymethylglutaryl-CoA synthase, mitochondrial	Hmgcs2	56.8	218	13	5	5	6	1.17e+08
P11589	Major urinary protein 2	Mup2	20.7	218	32	1	5	6	1.93e+08
Q9CQX2	Cytochrome b5 type B	Cyb5b	16.3	217	51	4	4	5	7.25e+08
P99026	Proteasome subunit beta type-4	Psmb4	29.1	217	29	4	4	6	5.12e+07
Q9CPU0	Lactoylglutathione lyase	Glo1	20.8	217	42	7	7	7	1.54e+08
P16675	Lysosomal protective protein	Ctsa	53.8	216	9	3	3	5	9.05e+07
Q9EQU5	Protein SET	Set	33.4	216	19	4	4	5	7.70e+07
Q99020	Heterogeneous nuclear ribonucleoprotein A/B	Hnrnpab	30.8	215	20	3	4	5	5.96e+07
Q3UX10	Tubulin alpha chain-like 3	Tubal3	50	214	9	1	4	6	3.62e+06
Q9CZ44	NSFL1 cofactor p47	Nsfl1c	40.7	214	26	7	7	7	7.41e+07
Q03734	Serine protease inhibitor A3M	Serpina3m	47	213	16	1	5	6	1.62e+06
Q9D925	Lysozyme-like protein 4	Lyzl4	16.2	211	23	2	2	4	6.33e+07
B5X0G2	Major urinary protein 17	Mup17	20.6	211	35	1	5	6	9.92e+06
Q9D0P8	Intraflagellar transport protein 27 homolog	Ift27	20.8	211	42	5	5	5	1.08e+08
Q9D7H3	RNA 3'-terminal phosphate cyclase	RtcA	39.2	211	15	4	4	5	1.25e+07
Q9D6U8	Protein FAM162A	Fam162a	17.7	211	37	6	6	9	2.69e+08
Q8VBV7	COP9 signalosome complex subunit 8	Cops8	23.2	211	30	4	4	6	3.47e+08
Q3TXS7	26S proteasome non-ATPase regulatory subunit 1	Psmd1	105.7	211	2	1	1	4	4.36e+06
Q9JMI7	Testis-expressed protein 101	Tex101	27	210	26	5	5	6	1.96e+08
Q8VEH3	ADP-ribosylation factor-like protein 8A	Arl8a	21.4	210	20	2	3	5	1.62e+07
Q62348	Translin	Tsn	26.2	210	30	5	5	6	1.36e+08
Q9CZX8	40S ribosomal protein S19	Rps19	16.1	209	46	7	7	7	1.35e+09
Q9D819	Inorganic pyrophosphatase	Ppa1	32.6	209	14	3	3	4	4.39e+07
P07309	Transthyretin	Ttr	15.8	209	37	4	4	5	5.64e+08
Q9D385	ADP-ribosylation factor-like protein 2-binding protein	Arl2bp	18.7	209	32	4	4	5	2.02e+08
Q9WTQ5	A-kinase anchor protein 12	Akap12	180.6	208	8	6	6	6	3.34e+07
O70492	Sorting nexin-3	Snx3	18.7	208	52	5	7	7	5.50e+08
P09470	Angiotensin-converting enzyme	Ace	150.8	208	7	8	8	9	1.37e+08
Q923D4	Splicing factor 3B subunit 5	Sf3b5	10.1	207	52	4	4	6	2.36e+08
P60898	DNA-directed RNA polymerase II subunit RPB9	Polr2i	14.5	207	18	1	1	3	2.90e+07
P61082	NEDD8-conjugating enzyme Ubc12	Ube2m	20.9	206	31	6	6	7	1.31e+09
A3KGV1	Outer dense fiber protein 2	Odf2	95.5	206	8	5	5	5	4.30e+07
Q9CQ80	Vacuolar protein-sorting-associated protein 25	Vps25	20.7	206	28	5	5	7	6.36e+07
Q91WS0	CDGSH iron-sulfur domain-containing protein 1	Cisd1	12.1	205	44	4	4	7	7.05e+08
P35980	60S ribosomal protein L18	Rpl18	21.6	205	30	5	5	5	2.24e+08
Q9ERK4	Exportin-2	Cse1l	110.4	205	4	4	4	4	1.04e+09
Q9JJL0	Testis-specific gene A8 protein	Tsga8	22.8	204	13	3	3	5	8.95e+07
Q6P926	Spermatogenesis-associated protein 24	Spata24	23.8	203	17	3	3	5	7.42e+07
P62748	Hippocalcin-like protein 1	Hpcal1	22.3	203	35	6	6	7	1.04e+08
Q9JHQ5	Leucine zipper transcription factor-like protein 1	Lztfl1	34.8	202	24	6	6	6	1.97e+08
P11352	Glutathione peroxidase 1	Gpx1	22.3	202	39	6	6	7	1.10e+08
P62320	Small nuclear ribonucleoprotein Sm D3	Snrpd3	13.9	201	32	3	3	5	6.12e+08
P57784	U2 small nuclear ribonucleoprotein A'	Snrpa1	28.3	201	15	2	2	3	1.51e+07
P99028	Cytochrome b-c1 complex subunit 6, mitochondrial	Uqcrh	10.4	201	37	2	2	3	9.40e+07
P46412	Glutathione peroxidase 3	Gpx3	25.4	200	24	5	5	5	1.10e+08
Q00897	Alpha-1-antitrypsin 1-4	Serpina1d	46	200	18	2	6	7	1.03e+07
Q9R0Q3	Transmembrane emp24 domain-containing protein 2	Tmed2	22.7	200	24	4	4	5	1.27e+08
P59999	Actin-related protein 2/3 complex subunit 4	Arpc4	19.7	200	33	5	5	7	2.23e+08
P18572	Basigin	Bsg	42.4	199	14	4	4	7	1.14e+08
Q9ER00	Syntaxin-12	Stx12	31.2	199	18	4	4	4	3.28e+07
P30681	High mobility group protein B2	Hmgb2	24.1	199	21	4	4	6	2.74e+08
P60521	Gamma-aminobutyric acid receptor-associated protein-like 2	Gabarapl2	13.7	198	42	6	6	7	3.40e+08
P62751	60S ribosomal protein L23a	Rpl23a	17.7	198	37	6	6	7	8.32e+08
P47911	60S ribosomal protein L6	Rpl6	33.5	198	23	6	6	6	5.46e+07
Q9DCS2	Methyltransferase-like 26	Mettl26	22.7	197	16	2	2	3	2.58e+07
Q99JF8	PC4 and SFRS1-interacting protein	Psip1	59.7	197	11	4	5	6	5.97e+07
Q91VC7	Protein phosphatase 1 regulatory subunit 14A	Ppp1r14a	16.6	197	22	2	2	3	1.49e+07
Q3TTP0	Testicular spindle-associated protein SHCBP1L	Shcbp1l	70.9	197	11	5	5	5	3.63e+07
Q8R2G4	Ecto-ADP-ribosyltransferase 3	Art3	42	196	16	4	4	5	4.44e+07
P62317	Small nuclear ribonucleoprotein Sm D2	Snrpd2	13.5	196	59	8	8	10	7.38e+08
P63280	SUMO-conjugating enzyme UBC9	Ube2i	18	196	51	6	6	7	4.69e+08
Q9DBC7	cAMP-dependent protein kinase type I-alpha regulatory subunit	Prkar1a	43.2	194	19	6	6	6	6.01e+07
Q9CQV1	Mitochondrial import inner membrane translocase subunit TIM16	Pam16	13.8	194	38	3	3	4	5.82e+07
Q9D1L0	Coiled-coil-helix-coiled-coil-helix domain-containing protein 2	Chchd2	15.7	193	31	4	4	5	1.88e+08
Q9QZ88	Vacuolar protein sorting-associated protein 29	Vps29	20.5	192	29	5	5	7	4.82e+08
P24815	3 beta-hydroxysteroid dehydrogenase/Delta 5-->4-isomerase type 1	Hsd3b1	42	192	14	4	4	4	3.33e+07
P20108	Thioredoxin-dependent peroxide reductase, mitochondrial	Prdx3	28.1	192	17	4	4	7	1.73e+08
Q8C262	Interferon-inducible GTPase 5	Irgc	45.1	192	26	8	8	9	1.88e+08
Q91YQ5	Dolichyl-diphosphooligosaccharide--protein glycosyltransferase subunit 1	Rpn1	68.5	191	16	8	8	9	9.37e+07
P47955	60S acidic ribosomal protein P1	Rplp1	11.5	190	75	3	3	3	2.05e+08
P61164	Alpha-centractin	Actr1a	42.6	189	14	3	3	4	2.54e+07
P97364	Selenide, water dikinase 2	Sephs2	47.8	189	14	4	4	5	2.76e+07
P60605	Ubiquitin-conjugating enzyme E2 G2	Ube2g2	18.6	189	20	2	2	4	8.51e+06
P50516	V-type proton ATPase catalytic subunit A	Atp6v1a	68.3	188	6	3	3	5	2.09e+07
Q9R0P6	Signal peptidase complex catalytic subunit SEC11A	Sec11a	20.6	188	29	4	4	4	1.65e+08
Q9QZ82	Cholesterol side-chain cleavage enzyme, mitochondrial	Cyp11a1	60.3	188	10	4	4	5	2.71e+07
P50247	Adenosylhomocysteinase	Ahcy	47.7	188	21	7	7	7	9.32e+07
P14148	60S ribosomal protein L7	Rpl7	31.4	187	25	7	7	7	1.40e+08
P16546	Spectrin alpha chain, non-erythrocytic 1	Sptan1	284.4	187	2	3	3	4	9.89e+06
P97315	Cysteine and glycine-rich protein 1	Csrp1	20.6	187	42	5	5	5	1.15e+08
P08030	Adenine phosphoribosyltransferase	Aprt	19.7	186	31	4	4	5	1.18e+08
Q61206	Platelet-activating factor acetylhydrolase IB subunit alpha2	Pafah1b2	25.6	186	24	4	4	5	7.25e+07
Q9Z0Y1	Dynactin subunit 3	Dctn3	21	186	37	6	6	7	1.69e+08
Q9WTP6	Adenylate kinase 2, mitochondrial	Ak2	26.5	186	26	5	5	6	9.08e+07
P57722	Poly(rC)-binding protein 3	Pcbp3	39.3	186	23	2	6	6	1.26e+07
O55143	Sarcoplasmic/endoplasmic reticulum calcium ATPase 2	Atp2a2	114.8	185	6	3	3	3	8.56e+06
P62305	Small nuclear ribonucleoprotein E	Snrpe	10.8	185	39	2	2	6	3.88e+08
O35623	BET1 homolog	Bet1	13.3	185	25	2	2	3	6.39e+07
P23116	Eukaryotic translation initiation factor 3 subunit A	Eif3a	161.8	185	6	6	6	6	2.66e+07
P62267	40S ribosomal protein S23	Rps23	15.8	184	48	5	5	5	1.30e+08
Q3UGS4	Mapk-regulated corepressor-interacting protein 1	Mcrip1	11.1	184	41	3	3	4	4.57e+07
Q9QYJ0	DnaJ homolog subfamily A member 2	Dnaja2	45.7	184	19	4	4	5	4.02e+07
P61290	Proteasome activator complex subunit 3	Psme3	29.5	184	19	4	4	4	2.75e+07
E9Q0C6	Acrosomal protein KIAA1210	Kiaa1210	180.9	184	6	10	10	10	1.83e+08
Q9CR86	Calcium-regulated heat stable protein 1	Carhsp1	16.1	184	35	3	3	4	2.17e+08
Q60648	Ganglioside GM2 activator	Gm2a	20.8	184	30	5	5	6	3.70e+08
Q9JII5	DAZ-associated protein 1	Dazap1	43.2	184	16	4	4	4	1.19e+08
Q8C1A5	Thimet oligopeptidase	Thop1	78	183	13	8	8	8	1.14e+08
O70493	Sorting nexin-12	Snx12	19.1	183	49	4	6	7	7.21e+07
Q91Z31	Polypyrimidine tract-binding protein 2	Ptbp2	57.5	183	12	3	3	3	1.46e+07
Q9ERE7	LRP chaperone MESD	Mesd	25.2	183	42	8	8	8	3.10e+08
P47758	Signal recognition particle receptor subunit beta	Srprb	29.6	183	18	3	3	3	1.45e+07
P62908	40S ribosomal protein S3	Rps3	26.7	182	26	6	6	6	9.80e+07
Q8VDP4	Cell cycle and apoptosis regulator protein 2	Ccar2	102.9	182	7	4	4	5	3.05e+07
Q9JKP7	DNA polymerase epsilon subunit 3	Pole3	16.6	182	28	3	3	4	3.43e+07
P67984	60S ribosomal protein L22	Rpl22	14.8	182	44	4	4	6	6.26e+08
Q9ERR7	Selenoprotein F	Selenof	17.8	181	17	2	2	3	3.77e+07
Q61753	D-3-phosphoglycerate dehydrogenase	Phgdh	56.5	181	11	5	5	5	4.45e+07
Q60668	Heterogeneous nuclear ribonucleoprotein D0	Hnrnpd	38.3	180	12	3	3	3	3.48e+07
P61021	Ras-related protein Rab-5B	Rab5b	23.7	180	24	3	4	4	1.35e+07
Q9D1M4	Eukaryotic translation elongation factor 1 epsilon-1	Eef1e1	19.8	180	41	6	6	6	1.29e+08
Q99KJ8	Dynactin subunit 2	Dctn2	44.1	180	15	4	4	4	2.86e+07
Q3V132	ADP/ATP translocase 4	Slc25a31	35.2	179	22	5	7	7	1.64e+08
Q61646	Haptoglobin	Hp	38.7	179	12	3	3	3	1.62e+08
Q00623	Apolipoprotein A-I	Apoa1	30.6	179	19	5	5	6	1.17e+08
Q8QZT1	Acetyl-CoA acetyltransferase, mitochondrial	Acat1	44.8	178	20	5	5	6	7.10e+07
Q9R1P1	Proteasome subunit beta type-3	Psmb3	22.9	178	24	4	4	5	1.10e+08
P10639	Thioredoxin	Txn	11.7	178	44	4	4	4	6.83e+08
Q9DCZ4	MICOS complex subunit Mic26	Apoo	22.6	178	39	6	6	6	1.08e+08
Q5M8N4	Epimerase family protein SDR39U1	Sdr39u1	31.4	177	13	2	2	3	2.91e+06
P41105	60S ribosomal protein L28	Rpl28	15.7	177	40	7	7	8	3.47e+08
Q9Z1F9	SUMO-activating enzyme subunit 2	Uba2	70.5	177	18	5	5	5	2.92e+07
Q60854	Serpin B6	Serpinb6	42.6	176	11	4	4	4	3.64e+07
Q7TPM5	Sperm acrosome-associated protein 9	Spaca9	19.5	176	32	4	4	6	6.32e+08
Q9R1P0	Proteasome subunit alpha type-4	Psma4	29.5	176	28	4	4	5	5.20e+07
Q60598	Src substrate cortactin	Cttn	61.2	175	9	4	4	6	9.08e+07
P58044	Isopentenyl-diphosphate Delta-isomerase 1	Idi1	26.3	175	18	3	3	4	2.77e+07
P61255	60S ribosomal protein L26	Rpl26	17.2	175	29	5	5	7	4.49e+08
Q62465	Synaptic vesicle membrane protein VAT-1 homolog	Vat1	43.1	175	9	2	2	3	2.02e+07
P26043	Radixin	Rdx	68.5	174	7	3	3	4	1.06e+07
P62071	Ras-related protein R-Ras2	Rras2	23.4	174	25	4	4	6	6.73e+07
Q9QUI0	Transforming protein RhoA	Rhoa	21.8	174	21	2	2	3	2.61e+07
O70480	Vesicle-associated membrane protein 4	Vamp4	16.3	174	23	2	2	3	3.73e+07
P61924	Coatomer subunit zeta-1	Copz1	20.2	174	34	4	4	4	1.23e+08
Q9D0S9	Adenosine 5'-monophosphoramidase HINT2	Hint2	17.3	174	20	2	2	3	4.24e+07
Q6P8J2	Thialysine N-epsilon-acetyltransferase	Sat2	19.3	174	28	5	5	5	1.74e+08
P62257	Ubiquitin-conjugating enzyme E2 H	Ube2h	20.6	174	18	3	3	4	5.76e+07
Q8K3C3	Protein LZIC	Lzic	21.5	173	29	4	4	4	1.13e+08
Q9Z1Q5	Chloride intracellular channel protein 1	Clic1	27	173	23	4	4	5	3.57e+07
Q9D5U5	Pseudouridine-5'-phosphatase	Pudp	26.1	172	11	2	2	3	2.69e+07
Q63811	Calcineurin subunit B type 2	Ppp3r2	20.6	171	36	6	6	7	3.06e+08
Q9JMB0	G kinase-anchoring protein 1	Gkap1	41.7	171	21	6	6	6	1.32e+08
Q9R257	Heme-binding protein 1	Hebp1	21.1	170	33	4	4	4	4.42e+07
P60670	Nuclear protein localization protein 4 homolog	Nploc4	68	170	10	3	3	3	7.39e+06
Q9CX86	Heterogeneous nuclear ribonucleoprotein A0	Hnrnpa0	30.5	169	12	2	2	3	5.43e+07
P01665	Ig kappa chain V-III region PC 7043	--	12	168	31	2	2	3	1.50e+07
Q8CGC7	Bifunctional glutamate/proline--tRNA ligase	Eprs1	170	168	2	2	2	2	9.59e+06
P26039	Talin-1	Tln1	269.7	168	3	3	3	3	3.90e+06
Q9JK38	Glucosamine 6-phosphate N-acetyltransferase	Gnpnat1	20.8	167	34	4	4	4	9.85e+07
Q60692	Proteasome subunit beta type-6	Psmb6	25.4	167	34	5	5	6	5.99e+08
Q8C854	Myelin expression factor 2	Myef2	63.3	167	8	4	4	4	1.85e+07
O88668	Protein CREG1	Creg1	24.4	166	16	3	3	4	5.74e+07
Q9CPT4	Myeloid-derived growth factor	Mydgf	18	166	17	2	2	4	1.35e+08
Q9D1A2	Cytosolic non-specific dipeptidase	Cndp2	52.7	166	11	3	3	4	1.80e+07
Q8BGS2	BolA-like protein 2	Bola2	10.2	166	71	5	5	7	1.66e+08
Q8R1I1	Cytochrome b-c1 complex subunit 9	Uqcr10	7.4	166	38	2	2	3	4.23e+08
P19536	Cytochrome c oxidase subunit 5B, mitochondrial	Cox5b	13.8	166	30	4	4	7	8.65e+08
P14152	Malate dehydrogenase, cytoplasmic	Mdh1	36.5	166	14	4	4	4	7.50e+07
Q9CZ13	Cytochrome b-c1 complex subunit 1, mitochondrial	Uqcrc1	52.8	165	19	7	7	7	1.00e+08
P62869	Elongin-B	Elob	13.2	165	25	3	3	4	7.01e+08
Q9CQA1	Trafficking protein particle complex subunit 5	Trappc5	20.8	164	35	5	5	5	4.23e+07
Q9CPW4	Actin-related protein 2/3 complex subunit 5	Arpc5	16.3	164	17	2	2	3	7.53e+07
Q99L13	3-hydroxyisobutyrate dehydrogenase, mitochondrial	Hibadh	35.4	164	21	5	5	5	2.33e+07
O55022	Membrane-associated progesterone receptor component 1	Pgrmc1	21.7	163	42	4	5	6	1.01e+08
P61358	60S ribosomal protein L27	Rpl27	15.8	163	36	4	4	5	2.23e+08
P29699	Alpha-2-HS-glycoprotein	Ahsg	37.3	163	12	2	2	3	1.32e+07
P42208	Septin-2	Septin2	41.5	163	16	4	4	5	2.61e+07
P17710	Hexokinase-1	Hk1	108.2	163	6	5	5	6	3.56e+07
Q8CG76	Aflatoxin B1 aldehyde reductase member 2	Akr7a2	40.6	163	13	4	4	5	4.57e+07
Q61584	RNA-binding protein FXR1	Fxr1	76.2	162	13	7	7	7	6.70e+07
Q921H8	3-ketoacyl-CoA thiolase A, peroxisomal	Acaa1a	43.9	162	13	4	4	5	4.16e+07
Q9DBF1	Alpha-aminoadipic semialdehyde dehydrogenase	Aldh7a1	58.8	162	14	6	6	6	5.11e+07
Q9CYN2	Signal peptidase complex subunit 2	Spcs2	25	161	17	3	3	4	5.59e+07
Q93092	Transaldolase	Taldo1	37.4	160	13	5	5	5	7.12e+07
Q61205	Platelet-activating factor acetylhydrolase IB subunit alpha1	Pafah1b3	25.8	159	17	4	4	4	5.19e+07
Q9JJI8	60S ribosomal protein L38	Rpl38	8.2	159	46	4	4	5	2.64e+08
Q9Z1P6	NADH dehydrogenase [ubiquinone] 1 alpha subcomplex subunit 7	Ndufa7	12.6	158	38	4	4	4	1.11e+08
Q3TGF2	Protein FAM107B	Fam107b	15.6	158	33	5	5	5	8.82e+07
P61211	ADP-ribosylation factor-like protein 1	Arl1	20.4	158	33	4	4	5	6.62e+07
Q9WUM5	Succinate--CoA ligase [ADP/GDP-forming] subunit alpha, mitochondrial	Suclg1	36.1	158	23	6	6	6	9.85e+07
Q9D1H7	Golgi to ER traffic protein 4 homolog	Get4	36.5	158	5	1	1	2	4.81e+06
Q8CIB6	Transmembrane protein 230	Tmem230	13.2	157	21	2	2	2	7.78e+07
Q9EQS3	c-Myc-binding protein	Mycbp	12	157	61	5	5	6	1.00e+08
P23506	Protein-L-isoaspartate(D-aspartate) O-methyltransferase	Pcmt1	24.6	157	33	4	4	5	5.54e+07
P56565	Protein S100-A1	S100a1	10.5	157	16	1	1	2	1.65e+07
Q9CQ75	NADH dehydrogenase [ubiquinone] 1 alpha subcomplex subunit 2	Ndufa2	10.9	156	37	4	4	4	1.30e+08
Q9D0T1	NHP2-like protein 1	Snu13	14.2	156	33	4	4	4	1.11e+08
P13707	Glycerol-3-phosphate dehydrogenase [NAD(+)], cytoplasmic	Gpd1	37.5	155	21	6	6	6	8.30e+07
Q91WV0	Protein Dr1	Dr1	19.4	155	20	3	3	3	9.44e+07
Q9Z266	SNARE-associated protein Snapin	Snapin	14.9	155	43	4	4	4	4.80e+07
Q9CWH6	Proteasome subunit alpha type-8	Psma8	27.8	155	32	2	6	7	1.46e+08
Q922Y1	UBX domain-containing protein 1	Ubxn1	33.6	155	27	5	5	5	3.16e+07
P97493	Thioredoxin, mitochondrial	Txn2	18.2	155	24	3	3	4	4.15e+07
Q9CQT7	Desumoylating isopeptidase 1	Desi1	18.4	154	23	3	3	4	3.55e+07
Q99LY9	NADH dehydrogenase [ubiquinone] iron-sulfur protein 5	Ndufs5	12.6	154	48	5	5	6	2.14e+08
Q9DAM7	Transmembrane protein 263	Tmem263	11.5	154	40	3	3	4	1.06e+08
Q6ZWN5	40S ribosomal protein S9	Rps9	22.6	154	24	6	6	6	3.45e+08
Q91V41	Ras-related protein Rab-14	Rab14	23.9	153	22	3	3	4	4.23e+07
Q9D9J2	Testis-expressed protein 33	Tex33	30.2	153	16	4	4	5	7.76e+07
P62311	U6 snRNA-associated Sm-like protein LSm3	Lsm3	11.8	153	32	2	2	3	1.58e+08
Q921M7	CYFIP-related Rac1 interactor B	Cyrib	36.8	153	22	4	4	4	2.62e+07
Q9D920	BLOC-1-related complex subunit 5	Borcs5	22.1	153	26	4	4	4	4.12e+07
Q8WTY4	Anamorsin	Ciapin1	33.4	153	29	5	5	5	4.67e+07
Q62252	Sperm surface protein Sp17	Spa17	17.3	153	32	4	4	4	2.24e+08
O08749	Dihydrolipoyl dehydrogenase, mitochondrial	Dld	54.2	152	15	6	6	7	8.02e+07
Q8BML9	Glutamine--tRNA ligase	Qars1	87.6	152	6	3	3	4	1.09e+07
O08638	Myosin-11	Myh11	226.9	152	4	6	7	7	4.61e+07
A2AQ07	Tubulin beta-1 chain	Tubb1	50.4	151	8	1	3	5	7.99e+06
Q9CR81	Testis-expressed protein 12	Tex12	13.9	151	37	3	3	3	3.28e+07
P28656	Nucleosome assembly protein 1-like 1	Nap1l1	45.3	151	13	3	4	4	3.15e+07
Q9Z172	Small ubiquitin-related modifier 3	Sumo3	12.4	150	19	1	2	4	7.78e+08
P62281	40S ribosomal protein S11	Rps11	18.4	150	44	7	7	7	3.68e+08
Q9D8S9	BolA-like protein 1	Bola1	14.4	150	38	3	3	4	5.26e+07
O35900	U6 snRNA-associated Sm-like protein LSm2	Lsm2	10.8	150	40	2	2	3	4.54e+07
Q9D855	Cytochrome b-c1 complex subunit 7	Uqcrb	13.5	148	39	5	5	6	5.16e+08
Q9CR51	V-type proton ATPase subunit G 1	Atp6v1g1	13.7	148	36	3	3	4	2.00e+08
Q64467	Glyceraldehyde-3-phosphate dehydrogenase, testis-specific	Gapdhs	47.6	148	12	3	4	4	3.66e+07
P97807	Fumarate hydratase, mitochondrial	Fh	54.3	148	12	4	4	4	1.25e+07
P63158	High mobility group protein B1	Hmgb1	24.9	148	23	4	4	5	9.90e+07
P62900	60S ribosomal protein L31	Rpl31	14.5	148	30	4	4	6	1.04e+09
O35685	Nuclear migration protein nudC	Nudc	38.3	147	16	4	4	4	3.92e+07
P0C1V4	Transmembrane and coiled-coil domain-containing protein 2	Tmco2	20.3	147	25	3	3	3	2.17e+07
Q9Z0F4	Calcium and integrin-binding protein 1	Cib1	21.8	147	14	2	2	2	1.20e+07
Q9DCN2	NADH-cytochrome b5 reductase 3	Cyb5r3	34.1	147	20	5	5	5	7.61e+07
P62878	E3 ubiquitin-protein ligase RBX1	Rbx1	12.3	147	24	2	2	3	1.17e+08
Q66GT5	Phosphatidylglycerophosphatase and protein-tyrosine phosphatase 1	Ptpmt1	21.9	146	17	3	3	4	2.98e+07
Q9CX80	Cytoglobin	Cygb	21.5	145	30	5	5	6	6.53e+07
P70195	Proteasome subunit beta type-7	Psmb7	29.9	145	11	4	4	5	9.68e+07
Q8C2Q3	RNA-binding protein 14	Rbm14	69.4	145	8	5	5	6	7.76e+07
P62889	60S ribosomal protein L30	Rpl30	12.8	145	42	4	4	5	1.00e+08
P61961	Ubiquitin-fold modifier 1	Ufm1	9.1	145	41	2	2	3	4.71e+07
Q64523	Histone H2A type 2-C	H2ac20	14	145	27	1	3	4	3.07e+08
O70591	Prefoldin subunit 2	Pfdn2	16.5	145	35	4	4	4	1.56e+08
P30115	Glutathione S-transferase A3	Gsta3	25.3	144	22	3	5	7	1.58e+08
P16381	Putative ATP-dependent RNA helicase Pl10	D1Pas1	73.1	144	10	4	4	4	1.91e+07
Q3U0V1	Far upstream element-binding protein 2	Khsrp	76.7	144	10	5	5	5	8.39e+07
Q922B2	Aspartate--tRNA ligase, cytoplasmic	Dars1	57.1	144	16	7	7	7	1.13e+08
Q9D8E6	60S ribosomal protein L4	Rpl4	47.1	144	16	6	6	6	8.85e+07
Q6PGB6	N-alpha-acetyltransferase 50	Naa50	19.4	144	34	5	5	5	8.39e+07
Q9DCB8	Iron-sulfur cluster assembly 2 homolog, mitochondrial	Isca2	16.7	144	23	3	3	3	4.70e+07
P15265	Sperm mitochondrial-associated cysteine-rich protein	Smcp	14.9	144	22	2	2	2	9.62e+07
Q9D898	Actin-related protein 2/3 complex subunit 5-like protein	Arpc5l	17	144	20	3	3	3	6.93e+08
Q91ZJ5	UTP--glucose-1-phosphate uridylyltransferase	Ugp2	56.9	143	9	3	3	3	1.33e+07
Q9CXW3	Calcyclin-binding protein	Cacybp	26.5	143	35	6	6	6	7.38e+07
Q61845	Meiosis-expressed gene 1 protein	Meig1	10.8	143	55	5	5	5	8.03e+08
Q9CWJ9	Bifunctional purine biosynthesis protein ATIC	Atic	64.2	143	11	4	4	4	1.44e+07
Q61425	Hydroxyacyl-coenzyme A dehydrogenase, mitochondrial	Hadh	34.4	143	22	4	4	4	3.14e+07
P23591	GDP-L-fucose synthase	Gfus	35.9	143	23	5	5	5	4.18e+07
O70274	Protein tyrosine phosphatase type IVA 2	Ptp4a2	19.1	143	25	2	4	4	6.30e+07
P70670	Nascent polypeptide-associated complex subunit alpha, muscle-specific form	Naca	220.4	142	1	2	2	2	4.97e+07
Q9R1Z7	6-pyruvoyl tetrahydrobiopterin synthase	Pts	16.2	142	17	2	2	3	1.48e+08
P63166	Small ubiquitin-related modifier 1	Sumo1	11.6	141	28	3	3	4	2.28e+08
Q9CZU6	Citrate synthase, mitochondrial	Cs	51.7	141	13	5	5	5	9.32e+07
Q9CQ25	Mitotic-spindle organizing protein 2	Mzt2	16.5	141	16	1	1	2	5.10e+06
Q99JY0	Trifunctional enzyme subunit beta, mitochondrial	Hadhb	51.4	141	14	7	7	7	9.82e+07
Q8BXV2	BRI3-binding protein	Bri3bp	28.2	140	11	2	2	3	3.73e+07
A2APA5	Protein FAM209	Fam209	19.5	140	9	1	1	2	1.42e+07
O08788	Dynactin subunit 1	Dctn1	141.6	140	5	4	4	4	2.51e+07
Q5NCF2	Trafficking protein particle complex subunit 1	Trappc1	16.9	140	34	4	4	4	1.04e+08
Q62148	Retinal dehydrogenase 2	Aldh1a2	56.6	140	9	2	4	4	2.10e+07
Q6P8W9	High mobility group protein B4	Hmgb4	21.6	139	29	5	5	5	1.10e+08
P63044	Vesicle-associated membrane protein 2	Vamp2	12.7	139	28	1	2	2	1.68e+07
Q9CQA3	Succinate dehydrogenase [ubiquinone] iron-sulfur subunit, mitochondrial	Sdhb	31.8	139	26	7	7	7	8.26e+07
Q921F2	TAR DNA-binding protein 43	Tardbp	44.5	139	23	5	5	5	3.52e+07
Q5EBG8	Uncharacterized protein C1orf50 homolog	--	21.8	139	16	2	2	3	2.53e+07
Q8R0P4	Mth938 domain-containing protein	Aamdc	13.2	138	36	4	4	5	2.32e+08
O35469	3 beta-hydroxysteroid dehydrogenase/Delta 5-->4-isomerase type 6	Hsd3b6	42	138	14	4	4	4	2.54e+07
Q9CQ45	Neudesin	Nenf	18.9	138	32	4	4	4	8.81e+07
Q91VR2	ATP synthase subunit gamma, mitochondrial	Atp5f1c	32.9	138	23	6	6	6	1.23e+08
Q3UIU2	NADH dehydrogenase [ubiquinone] 1 beta subcomplex subunit 6	Ndufb6	15.5	138	20	2	2	3	6.77e+07
P47934	Carnitine O-acetyltransferase	Crat	70.8	137	10	6	6	6	4.64e+07
Q9JM14	5'(3')-deoxyribonucleotidase, cytosolic type	Nt5c	23.1	137	26	4	4	4	5.26e+07
Q9D7A6	Signal recognition particle 19 kDa protein	Srp19	16.2	137	27	2	2	2	1.46e+07
Q8VHN8	Tudor-interacting repair regulator protein	Nudt16l1	23.4	136	25	3	4	4	2.78e+07
O88456	Calpain small subunit 1	Capns1	28.4	136	24	4	4	4	1.88e+07
P52293	Importin subunit alpha-1	Kpna2	57.9	135	6	2	2	3	1.15e+07
P10648	Glutathione S-transferase A2	Gsta2	25.5	135	20	3	4	5	9.67e+07
P51881	ADP/ATP translocase 2	Slc25a5	32.9	135	17	2	5	5	6.91e+07
P84244	Histone H3.3	H3-3b	15.3	135	40	1	4	5
Q62446	Peptidyl-prolyl cis-trans isomerase FKBP3	Fkbp3	25.1	135	21	4	4	4	4.08e+07
P47963	60S ribosomal protein L13	Rpl13	24.3	135	14	3	3	4	1.48e+08
Q9Z2M7	Phosphomannomutase 2	Pmm2	27.6	134	21	4	4	4	4.51e+07
Q99MN1	Lysine--tRNA ligase	Kars1	67.8	134	7	4	4	4	2.55e+07
P48758	Carbonyl reductase [NADPH] 1	Cbr1	30.6	134	36	7	7	7	4.64e+07
Q9R0X4	Acyl-coenzyme A thioesterase 9, mitochondrial	Acot9	50.5	133	9	3	3	3	1.38e+07
Q9Z2U0	Proteasome subunit alpha type-7	Psma7	27.8	133	28	1	5	6	2.23e+07
P56873	Protein ZNRD2	Znrd2	21.3	133	29	4	4	4	4.99e+07
P00375	Dihydrofolate reductase	Dhfr	21.6	133	27	4	4	4	7.10e+07
Q9D6H2	Intraflagellar transport protein 25 homolog	Hspb11	16.3	132	20	2	2	3	4.02e+07
Q07133	Histone H1t	H1-6	21.5	132	13	2	3	4	3.05e+08
O88653	Ragulator complex protein LAMTOR3	Lamtor3	13.5	132	19	2	2	3	5.12e+07
Q8R010	Aminoacyl tRNA synthase complex-interacting multifunctional protein 2	Aimp2	35.4	131	13	3	3	4	1.54e+07
Q6ZWQ7	Signal peptidase complex subunit 3	Spcs3	20.3	131	22	4	4	4	1.44e+08
Q9JK23	Proteasome assembly chaperone 1	Psmg1	33.1	131	10	2	2	3	6.45e+06
Q6PGH1	Protein BUD31 homolog	Bud31	17	131	20	3	3	4	2.46e+07
Q9D0J4	ADP-ribosylation factor-like protein 2	Arl2	20.9	130	34	5	5	5	6.14e+07
Q9QYJ3	DnaJ homolog subfamily B member 1	Dnajb1	38.1	130	17	5	5	5	2.77e+07
Q9CQX0	Ubiquitin thioesterase OTUB2	Otub2	27.3	130	15	3	3	3	1.95e+07
O89086	RNA-binding protein 3	Rbm3	16.6	129	32	4	4	4	1.44e+08
Q9CXZ1	NADH dehydrogenase [ubiquinone] iron-sulfur protein 4, mitochondrial	Ndufs4	19.8	129	23	4	4	4	1.58e+08
Q9JMB7	Piwi-like protein 1	Piwil1	98.5	129	8	6	6	6	3.63e+07
Q9DAS9	Guanine nucleotide-binding protein G(I)/G(S)/G(O) subunit gamma-12	Gng12	8	129	42	2	2	4	5.93e+07
P27661	Histone H2AX	H2ax	15.1	129	27	1	3	4	9.12e+07
Q9CY57	Chromatin target of PRMT1 protein	Chtop	26.6	129	12	3	3	3	2.27e+07
P14206	40S ribosomal protein SA	Rpsa	32.8	128	27	5	5	5	1.13e+08
O88746	Target of Myb1 membrane trafficking protein	Tom1	54.3	127	7	2	2	2	4.30e+06
Q9DC70	NADH dehydrogenase [ubiquinone] iron-sulfur protein 7, mitochondrial	Ndufs7	24.7	127	21	5	5	5	1.55e+08
Q9CQ21	Malignant T-cell-amplified sequence 2	Mcts2	20.4	127	31	4	4	5	5.89e+07
P61087	Ubiquitin-conjugating enzyme E2 K	Ube2k	22.4	127	25	4	4	4	7.74e+07
P43274	Histone H1.4	H1-4	22	127	15	1	3	3	1.13e+07
Q9CQ69	Cytochrome b-c1 complex subunit 8	Uqcrq	9.8	126	22	3	3	5	1.14e+08
Q9CQM5	Thioredoxin domain-containing protein 17	Txndc17	14	126	32	3	3	3	1.46e+08
P08003	Protein disulfide-isomerase A4	Pdia4	71.9	126	11	6	6	6	7.50e+07
O88685	26S proteasome regulatory subunit 6A	Psmc3	49.5	125	9	3	3	3	2.45e+07
P97823	Acyl-protein thioesterase 1	Lypla1	24.7	125	17	3	3	3	3.29e+07
P61514	60S ribosomal protein L37a	Rpl37a	10.3	125	38	3	3	4	4.94e+07
Q80ZN5	Cystatin-13	Cst13	16.8	125	17	2	2	2	7.46e+07
Q62241	U1 small nuclear ribonucleoprotein C	Snrpc	17.4	125	19	2	2	3	8.67e+07
Q8BP67	60S ribosomal protein L24	Rpl24	17.8	125	17	3	3	3	1.49e+08
P60122	RuvB-like 1	Ruvbl1	50.2	125	11	4	4	5	3.59e+07
Q9D8B3	Charged multivesicular body protein 4b	Chmp4b	24.9	124	21	3	3	4	3.19e+07
P53026	60S ribosomal protein L10a	Rpl10a	24.9	124	19	4	4	5	8.36e+07
Q9JMG1	Endothelial differentiation-related factor 1	Edf1	16.4	124	17	2	2	3	7.01e+07
Q01730	Ras suppressor protein 1	Rsu1	31.5	124	21	3	3	3	4.09e+06
Q06185	ATP synthase subunit e, mitochondrial	Atp5me	8.2	124	44	2	3	3	1.28e+08
P62242	40S ribosomal protein S8	Rps8	24.2	124	18	3	3	3	6.97e+07
Q9DBW3	Protein NATD1	Natd1	12.7	124	38	3	3	3	4.16e+07
Q07417	Short-chain specific acyl-CoA dehydrogenase, mitochondrial	Acads	44.9	124	15	3	3	3	1.78e+07
Q9D1J3	SAP domain-containing ribonucleoprotein	Sarnp	23.5	124	14	2	2	2	3.68e+07
P62322	U6 snRNA-associated Sm-like protein LSm5	Lsm5	9.9	124	46	2	2	3	4.26e+07
Q9D7X8	Gamma-glutamylcyclotransferase	Ggct	21.2	123	27	4	4	4	8.69e+07
P62331	ADP-ribosylation factor 6	Arf6	20.1	123	27	3	3	4	7.22e+07
Q6PER3	Microtubule-associated protein RP/EB family member 3	Mapre3	31.9	123	9	2	3	3	5.92e+07
Q8R2E9	ERO1-like protein beta	Ero1b	53.5	123	8	3	3	3	1.72e+07
Q9CQC7	NADH dehydrogenase [ubiquinone] 1 beta subcomplex subunit 4	Ndufb4	15.1	122	36	3	3	3	7.67e+07
Q3UPL0	Protein transport protein Sec31A	Sec31a	133.5	122	3	2	2	3	9.07e+06
Q3TCN2	Putative phospholipase B-like 2	Plbd2	66.2	122	6	3	3	3	4.36e+07
Q9D9X8	Sperm acrosome membrane-associated protein 3	Spaca3	25	122	17	3	3	3	1.13e+08
O35153	BET1-like protein	Bet1l	12.4	122	31	2	2	2	1.54e+07
Q8BHG2	CXXC motif containing zinc binding protein	Czib	18	122	35	3	3	4	2.28e+07
O08756	3-hydroxyacyl-CoA dehydrogenase type-2	Hsd17b10	27.4	122	14	2	2	2	6.25e+06
P10852	4F2 cell-surface antigen heavy chain	Slc3a2	58.3	122	10	4	4	4	5.92e+07
Q91VN4	MICOS complex subunit Mic25	Chchd6	29.8	121	10	2	2	3	2.94e+07
P97371	Proteasome activator complex subunit 1	Psme1	28.7	121	8	2	2	3	1.55e+07
O88487	Cytoplasmic dynein 1 intermediate chain 2	Dync1i2	68.4	121	5	2	2	2	1.31e+07
Q9DCT2	NADH dehydrogenase [ubiquinone] iron-sulfur protein 3, mitochondrial	Ndufs3	30.1	121	15	3	3	3	4.03e+07
Q9D379	Epoxide hydrolase 1	Ephx1	52.5	121	10	5	5	5	7.23e+07
Q9D7G0	Ribose-phosphate pyrophosphokinase 1	Prps1	34.8	121	10	3	3	4	9.09e+07
Q9D7M8	DNA-directed RNA polymerase II subunit RPB4	Polr2d	16.3	121	11	1	1	2	9.10e+06
Q8K3A0	Iron-sulfur cluster co-chaperone protein HscB	Hscb	26.6	121	12	2	2	2	2.67e+07
Q9JJU8	Adapter Sh3bgrl	Sh3bgrl	12.8	121	41	4	4	4	1.18e+08
Q64435	UDP-glucuronosyltransferase 1-6	Ugt1a6	60.4	120	13	4	6	6	6.98e+07
Q91YT0	NADH dehydrogenase [ubiquinone] flavoprotein 1, mitochondrial	Ndufv1	50.8	120	12	4	4	5	3.13e+07
Q9DCW4	Electron transfer flavoprotein subunit beta	Etfb	27.6	120	18	5	5	5	6.63e+07
P84099	60S ribosomal protein L19	Rpl19	23.5	120	17	3	3	3	9.68e+07
Q8C6I2	Succinate dehydrogenase assembly factor 2, mitochondrial	Sdhaf2	19.4	120	16	2	2	3	1.34e+07
P70362	Ubiquitin recognition factor in ER-associated degradation protein 1	Ufd1	34.5	119	13	3	3	4	4.06e+07
Q91WK1	SPRY domain-containing protein 4	Spryd4	23.3	119	20	4	4	4	2.87e+07
Q9CQV7	Mitochondrial import inner membrane translocase subunit TIM14	Dnajc19	12.4	119	28	2	2	2	1.68e+07
Q60932	Voltage-dependent anion-selective channel protein 1	Vdac1	32.3	119	10	2	2	2	1.15e+07
Q9DBG5	Perilipin-3	Plin3	47.2	119	8	2	2	3	9.28e+06
P62077	Mitochondrial import inner membrane translocase subunit Tim8 B	Timm8b	9.3	119	29	2	2	2	2.80e+07
Q9D6L8	Peptidyl-prolyl cis-trans isomerase-like 3	Ppil3	18.1	118	31	4	4	4	5.07e+07
Q99L20	Glutathione S-transferase theta-3	Gstt3	27.4	118	16	3	3	4	6.07e+07
O88531	Palmitoyl-protein thioesterase 1	Ppt1	34.5	118	16	3	3	3	4.66e+07
P31254	Ubiquitin-like modifier-activating enzyme 1 Y	Uba1y	118	118	6	2	4	4	3.32e+06
P49312	Heterogeneous nuclear ribonucleoprotein A1	Hnrnpa1	34.2	117	8	1	2	3	3.21e+06
Q9DAM3	Heat shock protein beta-9	Hspb9	18.5	117	27	4	4	4	1.05e+08
P0C8K7	Small integral membrane protein 1	Smim1	8.8	116	15	1	1	2	3.53e+07
P25444	40S ribosomal protein S2	Rps2	31.2	116	11	3	3	3	4.22e+07
Q8BH95	Enoyl-CoA hydratase, mitochondrial	Echs1	31.5	116	17	4	4	4	3.89e+07
P51174	Long-chain specific acyl-CoA dehydrogenase, mitochondrial	Acadl	47.9	116	13	5	5	5	4.48e+07
P05132	cAMP-dependent protein kinase catalytic subunit alpha	Prkaca	40.5	116	13	3	3	4	2.54e+07
Q9DCD0	6-phosphogluconate dehydrogenase, decarboxylating	Pgd	53.2	116	9	4	4	4	5.14e+07
P48962	ADP/ATP translocase 1	Slc25a4	32.9	116	13	1	4	4	6.46e+06
Q8BFZ9	Erlin-2	Erlin2	37.8	116	14	4	4	4	4.42e+07
Q8R3Q6	Protein MIX23	Mix23	16.7	116	35	4	4	5	3.76e+07
Q9D9V4	Radial spoke head protein 9 homolog	Rsph9	31.3	115	7	1	1	1	2.87e+06
Q99LP6	GrpE protein homolog 1, mitochondrial	Grpel1	24.3	115	25	4	4	6	9.37e+07
Q91YW3	DnaJ homolog subfamily C member 3	Dnajc3	57.4	115	4	1	1	1	1.91e+06
Q8C0C7	Phenylalanine--tRNA ligase alpha subunit	Farsa	57.6	115	6	3	3	3	1.71e+07
P34022	Ran-specific GTPase-activating protein	Ranbp1	23.6	115	13	3	3	3	1.31e+08
Q9CQI6	Coactosin-like protein	Cotl1	15.9	115	32	4	4	4	5.67e+07
Q78IK2	ATP synthase membrane subunit K, mitochondrial	Atp5mk	6.4	114	26	1	1	2	7.09e+07
Q8K5B2	Multiple coagulation factor deficiency protein 2 homolog	Mcfd2	16.2	114	17	1	1	1	3.08e+06
Q8BND3	WD repeat-containing protein 35	Wdr35	133.9	114	2	1	1	2	6.99e+06
Q63739	Protein tyrosine phosphatase type IVA 1	Ptp4a1	19.8	114	18	1	3	3	2.08e+07
P21460	Cystatin-C	Cst3	15.5	114	32	3	3	3	8.17e+07
Q9DA11	Lysozyme-like protein 6	Lyzl6	16.8	113	21	2	2	2	2.59e+07
Q91VR5	ATP-dependent RNA helicase DDX1	Ddx1	82.4	113	7	4	4	5	2.22e+07
P68433	Histone H3.1	H3c11	15.4	113	40	1	4	4	9.89e+08
Q8K1M6	Dynamin-1-like protein	Dnm1l	82.6	112	5	3	3	3	8.26e+06
Q8C5P7	Testis development-related protein	Tdrp	20.2	112	18	2	2	2	1.48e+07
Q9D7J4	Cytochrome c oxidase assembly protein COX20, mitochondrial	Cox20	13.2	112	10	1	1	3	1.04e+07
Q9CPS8	Small membrane A-kinase anchor protein	--	11.9	112	29	2	2	2	2.84e+07
P83870	PHD finger-like domain-containing protein 5A	Phf5a	12.4	112	26	3	3	3	7.24e+07
Q9WVJ2	26S proteasome non-ATPase regulatory subunit 13	Psmd13	42.8	112	10	3	3	3	1.75e+07
Q80XI3	Eukaryotic translation initiation factor 4 gamma 3	Eif4g3	174.8	112	1	2	2	3	7.29e+06
Q3TC72	Fumarylacetoacetate hydrolase domain-containing protein 2A	Fahd2	34.7	112	15	3	3	3	2.17e+07
Q61029	Lamina-associated polypeptide 2, isoforms beta/delta/epsilon/gamma	Tmpo	50.3	112	8	3	3	3	2.91e+07
Q7TQI3	Ubiquitin thioesterase OTUB1	Otub1	31.3	111	21	4	4	4	3.32e+07
P61957	Small ubiquitin-related modifier 2	Sumo2	10.9	111	23	1	2	3	2.05e+08
Q64191	N(4)-(beta-N-acetylglucosaminyl)-L-asparaginase	Aga	37	111	12	2	2	3	2.95e+07
Q9JJ94	Microtubule nucleation factor SSNA1	Ssna1	13.5	111	29	3	3	3	1.26e+08
P86048	60S ribosomal protein L10-like	Rpl10l	24.5	111	21	1	5	5	1.25e+08
Q8CFV9	Riboflavin kinase	Rfk	17.4	111	32	2	2	3	1.29e+07
O54734	Dolichyl-diphosphooligosaccharide--protein glycosyltransferase 48 kDa subunit	Ddost	49	110	12	5	5	6	6.14e+07
Q8VDW0	ATP-dependent RNA helicase DDX39A	Ddx39a	49	110	13	1	5	5
Q9D8Y0	EF-hand domain-containing protein D2	Efhd2	26.8	110	13	1	3	4	1.01e+08
Q9CPV4	Glyoxalase domain-containing protein 4	Glod4	33.3	110	21	5	5	6	3.91e+07
P56375	Acylphosphatase-2	Acyp2	11.9	110	36	3	3	3	1.07e+08
Q60676	Serine/threonine-protein phosphatase 5	Ppp5c	56.8	109	7	3	3	4	2.43e+07
O70200	Allograft inflammatory factor 1	Aif1	16.9	109	18	2	2	2	2.67e+07
Q6NZJ6	Eukaryotic translation initiation factor 4 gamma 1	Eif4g1	176	108	3	4	4	4	1.81e+07
Q9QYL0	Spermatid-specific linker histone H1-like protein	Hils1	19.2	108	18	3	3	3	9.55e+07
Q9D0W5	Peptidyl-prolyl cis-trans isomerase-like 1	Ppil1	18.2	108	17	2	2	3	6.11e+07
Q9D1K2	V-type proton ATPase subunit F	Atp6v1f	13.4	108	27	3	3	3	1.59e+08
P49962	Signal recognition particle 9 kDa protein	Srp9	10.2	108	35	3	3	3	9.23e+07
Q8K2Q0	COMM domain-containing protein 9	Commd9	21.8	108	25	3	3	3	2.27e+07
Q9D4J1	EF-hand domain-containing protein D1	Efhd1	27	108	14	1	3	4	6.01e+06
Q6ZWV3	60S ribosomal protein L10	Rpl10	24.6	107	22	1	5	5	8.40e+06
O35864	COP9 signalosome complex subunit 5	Cops5	37.5	107	8	3	3	3	2.04e+07
Q9QY76	Vesicle-associated membrane protein-associated protein B	Vapb	26.9	106	17	3	3	4	8.64e+07
P62774	Myotrophin	Mtpn	12.9	106	28	3	3	4	3.59e+08
P63028	Translationally-controlled tumor protein	Tpt1	19.5	106	44	4	4	4	9.84e+07
Q91WM2	Haloacid dehalogenase-like hydrolase domain-containing 5	Hdhd5	46.3	106	4	1	1	1	2.32e+06
Q5XJY5	Coatomer subunit delta	Arcn1	57.2	106	9	4	4	4	3.35e+07
P59325	Eukaryotic translation initiation factor 5	Eif5	48.9	106	6	2	2	2	1.33e+07
O08810	116 kDa U5 small nuclear ribonucleoprotein component	Eftud2	109.3	106	2	1	1	1	2.11e+06
Q9Z1R2	Large proline-rich protein BAG6	Bag6	121	105	6	4	4	4	3.67e+07
Q64737	Trifunctional purine biosynthetic protein adenosine-3	Gart	107.4	105	4	2	2	2	4.70e+06
P97855	Ras GTPase-activating protein-binding protein 1	G3bp1	51.8	105	6	2	2	2	8.88e+06
Q9D328	Novel acetylcholine receptor chaperone	Tmem35a	18.5	105	27	3	3	3	5.00e+07
P08752	Guanine nucleotide-binding protein G(i) subunit alpha-2	Gnai2	40.5	105	7	2	2	3	1.65e+07
P56390	Cyclin-dependent kinases regulatory subunit 2	Cks2	9.9	105	32	3	3	4	2.10e+08
P62309	Small nuclear ribonucleoprotein G	Snrpg	8.5	105	25	2	2	3	4.51e+08
O08795	Glucosidase 2 subunit beta	Prkcsh	58.8	105	12	5	5	5	4.45e+07
Q9Z130	Heterogeneous nuclear ribonucleoprotein D-like	Hnrnpdl	33.5	104	9	1	2	3	6.60e+06
Q9Z1D1	Eukaryotic translation initiation factor 3 subunit G	Eif3g	35.6	104	10	3	3	3	3.86e+07
P60867	40S ribosomal protein S20	Rps20	13.4	104	19	2	2	3	1.06e+09
Q9CPQ8	ATP synthase subunit g, mitochondrial	Atp5mg	11.4	104	40	3	3	4	1.84e+08
Q8CFI2	Ubiquitin-conjugating enzyme E2 R1	Cdc34	26.6	104	13	3	3	3	2.06e+07
P40338	von Hippel-Lindau disease tumor suppressor	Vhl	20.8	104	20	3	3	3	2.54e+07
P15105	Glutamine synthetase	Glul	42.1	104	14	5	5	5	7.26e+07
O54782	Epididymis-specific alpha-mannosidase	Man2b2	115.5	103	5	4	4	4	5.61e+07
Q148V7	RAB11-binding protein RELCH	Relch	134.5	103	2	2	2	2	2.88e+06
O35972	39S ribosomal protein L23, mitochondrial	Mrpl23	17.1	103	28	3	3	3	2.91e+07
Q9WUA2	Phenylalanine--tRNA ligase beta subunit	Farsb	65.7	102	7	4	4	5	4.20e+07
Q9JIX0	Transcription and mRNA export factor ENY2	Eny2	11.5	102	17	1	1	2	2.04e+07
Q8VEM8	Phosphate carrier protein, mitochondrial	Slc25a3	39.6	102	7	2	2	2	3.99e+08
Q8BWY3	Eukaryotic peptide chain release factor subunit 1	Etf1	49	102	3	1	1	1	4.60e+06
P17563	Methanethiol oxidase	Selenbp1	52.5	102	10	4	4	4	3.41e+07
Q9D2G2	Dihydrolipoyllysine-residue succinyltransferase component of 2-oxoglutarate dehydrogenase complex, mitochondrial	Dlst	49	101	9	3	3	3	4.10e+07
Q61133	Glutathione S-transferase theta-2	Gstt2	27.6	101	16	3	3	3	2.84e+07
Q9R1P4	Proteasome subunit alpha type-1	Psma1	29.5	101	17	4	4	4	1.04e+08
Q62426	Cystatin-B	Cstb	11	101	42	3	3	3	1.01e+08
Q6ZQM8	UDP-glucuronosyltransferase 1A7	Ugt1a7	59.7	101	8	2	4	4	1.56e+07
Q9Z1N5	Spliceosome RNA helicase Ddx39b	Ddx39b	49	101	13	1	5	5	6.39e+07
P62274	40S ribosomal protein S29	Rps29	6.7	100	32	2	2	3	1.65e+08
Q9QYB1	Chloride intracellular channel protein 4	Clic4	28.7	100	17	3	3	3	1.25e+07
Q9CR16	Peptidyl-prolyl cis-trans isomerase D	Ppid	40.7	100	12	4	5	5	5.13e+07
Q80Y14	Glutaredoxin-related protein 5, mitochondrial	Glrx5	16.3	100	13	1	1	1	5.43e+06
Q9CPY7	Cytosol aminopeptidase	Lap3	56.1	100	6	2	2	3	1.73e+07
Q9CXV1	Succinate dehydrogenase [ubiquinone] cytochrome b small subunit, mitochondrial	Sdhd	17	100	11	2	2	3	8.82e+07
Q9CQN1	Heat shock protein 75 kDa, mitochondrial	Trap1	80.2	99	2	1	1	1	2.85e+08
Q9DAG6	GLIPR1-like protein 1	Glipr1l1	27.1	99	14	2	2	2	5.68e+06
P58774	Tropomyosin beta chain	Tpm2	32.8	99	10	1	3	3	1.32e+07
O55023	Inositol monophosphatase 1	Impa1	30.4	99	16	4	4	4	8.61e+07
Q8BYG0	Tetratricopeptide repeat protein 24	Ttc24	36.7	99	19	3	3	3	4.38e+07
Q5M8Q2	Histone H2A-like 1	H2al1i	12.1	99	16	2	2	2	1.05e+08
Q9DB27	Malignant T-cell-amplified sequence 1	Mcts1	20.5	99	9	1	1	2	1.46e+07
Q8BFQ8	Glutamine amidotransferase-like class 1 domain-containing protein 1	Gatd1	23.3	99	10	2	2	2	1.73e+07
P62315	Small nuclear ribonucleoprotein Sm D1	Snrpd1	13.3	98	28	2	2	3	3.30e+07
P40630	Transcription factor A, mitochondrial	Tfam	28	98	19	5	5	6	2.40e+08
A2AE20	Sperm acrosome-associated protein 5	Spaca5	18	98	13	3	3	4	6.31e+07
Q6P5F9	Exportin-1	Xpo1	123	98	6	5	5	5	2.90e+07
Q62418	Drebrin-like protein	Dbnl	48.7	98	5	1	1	1	7.30e+06
Q9D6J5	NADH dehydrogenase [ubiquinone] 1 beta subcomplex subunit 8, mitochondrial	Ndufb8	21.9	98	19	2	2	3	3.77e+07
Q9CQ84	Ubiquitin-like protein 4B	Ubl4b	20.5	98	26	4	4	4	4.10e+07
Q6P8I4	PEST proteolytic signal-containing nuclear protein	Pcnp	19	98	17	2	2	3	4.61e+07
Q62422	Osteoclast-stimulating factor 1	Ostf1	23.8	98	9	2	2	2	8.86e+06
Q9QXA5	U6 snRNA-associated Sm-like protein LSm4	Lsm4	15.1	98	16	2	2	3	1.50e+08
P56135	ATP synthase subunit f, mitochondrial	Atp5mf	10.3	97	26	2	2	4	2.14e+08
P61759	Prefoldin subunit 3	Vbp1	22.4	97	22	3	3	3	1.38e+07
Q61024	Asparagine synthetase [glutamine-hydrolyzing]	Asns	64.2	97	8	3	3	3	6.57e+06
P62838	Ubiquitin-conjugating enzyme E2 D2	Ube2d2	16.7	97	21	2	2	2	1.00e+07
Q9CQD1	Ras-related protein Rab-5A	Rab5a	23.6	97	17	2	3	3	1.02e+07
Q8BK64	Activator of 90 kDa heat shock protein ATPase homolog 1	Ahsa1	38.1	97	14	3	3	3	3.49e+07
Q01405	Protein transport protein Sec23A	Sec23a	86.1	97	6	3	3	3	1.64e+07
P55302	Alpha-2-macroglobulin receptor-associated protein	Lrpap1	42.2	97	11	4	4	4	3.59e+07
Q91ZF0	DnaJ homolog subfamily C member 24	Dnajc24	16.9	97	19	3	3	3	8.91e+07
P62702	40S ribosomal protein S4, X isoform	Rps4x	29.6	97	17	4	4	4	9.24e+07
Q62559	Intraflagellar transport protein 52 homolog	Ift52	48.2	97	11	2	2	2	2.03e+06
Q9JHS3	Ragulator complex protein LAMTOR2	Lamtor2	13.5	97	19	2	2	2	3.27e+07
O35841	Apoptosis inhibitor 5	Api5	56.8	97	5	2	2	2	2.67e+06
Q5SUF2	Luc7-like protein 3	Luc7l3	51.4	96	4	1	1	2	2.35e+06
Q9CWM4	Prefoldin subunit 1	Pfdn1	14.2	96	43	4	4	4	6.95e+07
Q02819	Nucleobindin-1	Nucb1	53.4	96	4	1	2	2	3.84e+06
Q62189	U1 small nuclear ribonucleoprotein A	Snrpa	31.8	96	23	5	5	5	3.62e+07
Q99NB9	Splicing factor 3B subunit 1	Sf3b1	145.7	96	4	4	4	4	1.45e+07
P97377	Cyclin-dependent kinase 2	Cdk2	39	96	12	2	3	3	1.43e+07
Q8VE99	Coiled-coil domain-containing protein 115	Ccdc115	19.7	96	32	4	4	4	4.84e+07
Q9CQJ8	NADH dehydrogenase [ubiquinone] 1 beta subcomplex subunit 9	Ndufb9	22	95	24	3	3	3	3.88e+07
Q8CI43	Myosin light chain 6B	Myl6b	22.7	95	14	2	3	3	1.68e+07
P68040	Receptor of activated protein C kinase 1	Rack1	35.1	95	17	5	5	5	7.10e+07
Q9EQ20	Methylmalonate-semialdehyde dehydrogenase [acylating], mitochondrial	Aldh6a1	57.9	95	7	3	3	3	2.05e+07
Q99JX3	Golgi reassembly-stacking protein 2	Gorasp2	47	95	15	3	3	3	1.43e+07
Q62522	Zona pellucida-binding protein 1	Zpbp	39.2	95	8	3	3	3	3.94e+07
Q9CQ70	Histone H2A-Bbd type 1	H2ab1	12.8	95	20	2	2	2	2.51e+08
Q8BVR0	Barrier-to-autointegration factor-like protein	Banf2	10.3	95	40	4	4	4	2.33e+08
Q9CY58	Plasminogen activator inhibitor 1 RNA-binding protein	Serbp1	44.7	95	10	3	3	3	2.69e+07
P52196	Thiosulfate sulfurtransferase	Tst	33.4	95	13	3	3	3	3.64e+07
Q8BFR5	Elongation factor Tu, mitochondrial	Tufm	49.5	94	14	4	4	4	4.86e+07
Q91WK5	Glycine cleavage system H protein, mitochondrial	Gcsh	18.6	94	39	3	3	3	2.00e+07
Q9WTQ8	Mitochondrial import inner membrane translocase subunit Tim23	Timm23	22	94	8	1	1	1	7.84e+06
O55142	60S ribosomal protein L35a	Rpl35a	12.5	94	27	4	4	4	1.30e+08
P62342	Thioredoxin reductase-like selenoprotein T	Selenot	22.3	94	23	3	3	3	7.80e+07
Q6P069	Sorcin	Sri	21.6	94	16	3	3	3	3.16e+07
Q04447	Creatine kinase B-type	Ckb	42.7	94	6	2	2	2	1.13e+07
P54728	UV excision repair protein RAD23 homolog B	Rad23b	43.5	94	7	2	2	2	1.21e+07
P49615	Cyclin-dependent kinase 5	Cdk5	33.3	93	14	4	4	4	2.97e+07
Q9WU78	Programmed cell death 6-interacting protein	Pdcd6ip	96	93	1	1	1	1	5.49e+06
P54923	ADP-ribosylhydrolase ARH1	Adprh	40	93	15	3	3	3	2.32e+07
O08740	DNA-directed RNA polymerase II subunit RPB11	Polr2j	13.2	92	30	3	3	3	2.16e+07
Q8JZU2	Tricarboxylate transport protein, mitochondrial	Slc25a1	33.9	92	7	2	2	3	2.69e+07
Q8VBT0	Thioredoxin-related transmembrane protein 1	Tmx1	31.4	92	12	3	3	3	2.29e+07
Q9D0R8	Protein LSM12	Lsm12	21.7	92	11	2	2	2	2.94e+07
Q8VE22	28S ribosomal protein S23, mitochondrial	Mrps23	20.3	92	14	2	2	2	1.14e+07
Q8BG32	26S proteasome non-ATPase regulatory subunit 11	Psmd11	47.4	92	11	4	4	4	1.05e+08
Q9EPK6	Nucleotide exchange factor SIL1	Sil1	52.4	92	3	1	1	1	5.25e+06
Q61390	T-complex protein 1 subunit zeta-2	Cct6b	58.1	92	7	1	3	3
P62717	60S ribosomal protein L18a	Rpl18a	20.7	92	26	5	5	6	1.97e+08
Q9JJK2	LanC-like protein 2	Lancl2	50.7	92	6	2	2	2	1.94e+07
Q9D924	Iron-sulfur cluster assembly 1 homolog, mitochondrial	Isca1	14.2	92	22	2	2	2
P97930	Thymidylate kinase	Dtymk	23.9	91	16	4	4	4	4.08e+07
P31230	Aminoacyl tRNA synthase complex-interacting multifunctional protein 1	Aimp1	34	91	11	2	2	2	8.58e+06
Q8BMJ3	Eukaryotic translation initiation factor 1A, X-chromosomal	Eif1ax	16.5	91	24	3	3	3	1.81e+08
Q8K4Z5	Splicing factor 3A subunit 1	Sf3a1	88.5	91	9	4	4	4	2.10e+07
Q9JJA4	Ribosome biogenesis protein WDR12	Wdr12	47.3	91	5	1	1	1
Q05A62	Dynein axonemal light chain 1	Dnal1	21.5	90	11	1	1	2	9.79e+06
P70699	Lysosomal alpha-glucosidase	Gaa	106.2	90	3	3	3	3	4.35e+07
Q68FD5	Clathrin heavy chain 1	Cltc	191.4	90	2	3	3	3	2.39e+07
Q9CR21	Acyl carrier protein, mitochondrial	Ndufab1	17.4	90	10	2	2	3	1.12e+08
Q8K1J6	CCA tRNA nucleotidyltransferase 1, mitochondrial	Trnt1	49.9	89	6	2	2	2	3.54e+06
Q9CSN1	SNW domain-containing protein 1	Snw1	61.4	89	4	1	1	1	3.94e+06
Q8VEK3	Heterogeneous nuclear ribonucleoprotein U	Hnrnpu	87.9	89	5	3	3	3	2.90e+07
Q3UJB9	Enhancer of mRNA-decapping protein 4	Edc4	152.4	89	2	1	1	1	2.04e+06
O89112	Glutathione S-transferase LANCL1	Lancl1	45.3	89	10	4	4	4	5.28e+07
P24270	Catalase	Cat	59.8	88	8	3	3	3	1.14e+07
Q8BU85	Methionine-R-sulfoxide reductase B3, mitochondrial	Msrb3	26.8	88	9	2	2	2	4.07e+07
P83877	Thioredoxin-like protein 4A	Txnl4a	16.8	88	16	2	2	2	4.34e+07
Q9DCJ9	N-acetylneuraminate lyase	Npl	35.1	88	20	6	6	6	4.49e+07
P42567	Epidermal growth factor receptor substrate 15	Eps15	98.4	88	3	2	2	2	6.08e+06
Q9CQQ8	U6 snRNA-associated Sm-like protein LSm7	Lsm7	11.6	88	33	3	3	4	5.46e+07
P63073	Eukaryotic translation initiation factor 4E	Eif4e	25	88	15	3	3	3	4.90e+07
Q8VCI0	Phospholipase B-like 1	Plbd1	63	87	3	1	1	2	3.03e+07
P03930	ATP synthase protein 8	Mtatp8	7.8	87	19	1	1	2	8.28e+07
Q9R0P4	Small acidic protein	Smap	20	87	13	2	2	2	3.19e+07
Q91V92	ATP-citrate synthase	Acly	119.7	87	1	1	1	1	3.39e+06
Q9CZ30	Obg-like ATPase 1	Ola1	44.7	86	4	1	1	1	9.81e+06
Q9EST5	Acidic leucine-rich nuclear phosphoprotein 32 family member B	Anp32b	31.1	86	19	3	4	4	4.54e+07
O70311	Glycylpeptide N-tetradecanoyltransferase 2	Nmt2	60.4	86	3	1	1	1	1.89e+06
O35658	Complement component 1 Q subcomponent-binding protein, mitochondrial	C1qbp	31	86	10	2	2	3	2.04e+07
Q9JHI5	Isovaleryl-CoA dehydrogenase, mitochondrial	Ivd	46.3	86	8	3	3	3	4.06e+07
P48771	Cytochrome c oxidase subunit 7A2, mitochondrial	Cox7a2	9.3	86	16	1	1	2	4.54e+07
Q80ZN9	Cytochrome c oxidase subunit 6B2	Cox6b2	10.5	86	48	4	4	5	2.72e+08
O89079	Coatomer subunit epsilon	Cope	34.5	86	11	2	2	2	1.21e+07
Q9DCR2	AP-3 complex subunit sigma-1	Ap3s1	21.7	85	22	4	4	4	7.06e+07
Q9D8W7	OCIA domain-containing protein 2	Ociad2	16.9	85	8	1	1	1	3.24e+06
Q99LC3	NADH dehydrogenase [ubiquinone] 1 alpha subcomplex subunit 10, mitochondrial	Ndufa10	40.6	85	9	2	2	2	7.00e+06
Q3UQA7	Selenoprotein H	Selenoh	13	85	41	3	3	4	3.42e+07
Q9QZD9	Eukaryotic translation initiation factor 3 subunit I	Eif3i	36.4	85	11	3	3	3	3.20e+07
Q9WUK2	Eukaryotic translation initiation factor 4H	Eif4h	27.3	85	20	4	4	4	4.84e+07
Q9CPP0	Nucleoplasmin-3	Npm3	19	85	21	2	2	2	1.78e+07
Q8K4Z3	NAD(P)H-hydrate epimerase	Naxe	31	84	13	3	3	3	5.76e+07
Q9D1L9	Ragulator complex protein LAMTOR5	Lamtor5	9.6	84	48	3	3	3	5.47e+07
P62754	40S ribosomal protein S6	Rps6	28.7	84	8	2	2	2	2.12e+07
Q9DBG6	Dolichyl-diphosphooligosaccharide--protein glycosyltransferase subunit 2	Rpn2	69	84	4	2	2	2	5.87e+06
Q9D581	EF-hand calcium-binding domain-containing protein 10	Efcab10	15.6	84	25	2	2	2	2.39e+07
P50431	Serine hydroxymethyltransferase, cytosolic	Shmt1	52.6	84	5	2	2	2	9.64e+06
P08207	Protein S100-A10	S100a10	11.2	84	21	2	2	3	1.41e+08
Q6PCP5	Mitochondrial fission factor	Mff	32.9	83	9	2	2	2	1.17e+07
P10107	Annexin A1	Anxa1	38.7	83	5	1	1	1	3.62e+06
Q9DCH4	Eukaryotic translation initiation factor 3 subunit F	Eif3f	38	83	10	3	3	3	2.37e+07
Q9CQH8	Ribonuclease P protein subunit p14	Rpp14	13.6	83	16	1	1	1	1.28e+06
P35282	Ras-related protein Rab-21	Rab21	24.1	83	18	3	3	3	2.06e+07
Q8CBE3	WD repeat-containing protein 37	Wdr37	55	82	5	2	2	2	3.00e+06
Q8CAA7	Glucose 1,6-bisphosphate synthase	Pgm2l1	70.2	82	2	1	1	1	3.05e+06
Q8C569	Protein FAM118B	Fam118b	39.5	82	12	3	3	3	4.77e+06
P29595	NEDD8	Nedd8	9	82	25	2	2	3	2.00e+08
Q8BVP6	Ly6/PLAUR domain-containing protein 4	Lypd4	27	82	9	2	2	2	4.03e+07
Q03958	Prefoldin subunit 6	Pfdn6	14.4	82	23	3	3	3	4.76e+07
Q9QY83	Actin-like protein 7B	Actl7b	45.5	82	13	3	3	3	3.35e+07
Q9CQE8	RNA transcription, translation and transport factor protein	RTRAF	28.1	82	13	2	2	3	1.63e+07
Q9CZ04	COP9 signalosome complex subunit 7a	Cops7a	30.2	82	20	4	4	4	4.56e+07
P47757	F-actin-capping protein subunit beta	Capzb	31.3	82	14	3	3	3	3.64e+07
P50580	Proliferation-associated protein 2G4	Pa2g4	43.7	82	12	4	4	4	7.38e+07
P52825	Carnitine O-palmitoyltransferase 2, mitochondrial	Cpt2	73.9	81	8	5	5	5	3.83e+07
Q9CQB7	LYR motif-containing protein 1	Lyrm1	14.2	81	22	2	2	2	1.53e+07
Q8K4M5	COMM domain-containing protein 1	Commd1	21	81	11	1	1	2	3.95e+06
Q9D8C6	Mediator of RNA polymerase II transcription subunit 11	Med11	13.1	81	32	2	2	2	1.44e+07
O54833	Casein kinase II subunit alpha'	Csnk2a2	41.2	81	7	2	2	2	1.69e+07
Q9D8S4	Oligoribonuclease, mitochondrial	Rexo2	26.7	81	8	1	1	2	2.51e+06
Q9Z0V7	Mitochondrial import inner membrane translocase subunit Tim17-B	Timm17b	18.3	81	22	2	2	2	1.64e+07
Q9CRA7	ATP synthase subunit s, mitochondrial	Dmac2l	23.3	81	25	3	3	3	3.89e+07
Q8BL95	Cilia- and flagella-associated protein 298	Cfap298	33.2	80	9	1	1	1
P16254	Signal recognition particle 14 kDa protein	Srp14	12.5	80	24	2	2	2	7.12e+07
Q9CQZ6	NADH dehydrogenase [ubiquinone] 1 beta subcomplex subunit 3	Ndufb3	11.7	80	17	2	2	2	1.25e+08
Q9CQ89	Protein CutA	Cuta	18.9	80	18	2	2	3	4.56e+07
Q91VC3	Eukaryotic initiation factor 4A-III	Eif4a3	46.8	80	11	2	3	3	6.43e+06
Q3U0Y2	Transmembrane protein 35B	Tmem35b	16.2	80	9	1	1	1	8.52e+06
Q91ZT8	Ankyrin repeat and SOCS box protein 9	Asb9	31.6	80	11	2	2	2	1.55e+07
P27048	Small nuclear ribonucleoprotein-associated protein B	Snrpb	23.6	80	16	4	4	4	1.41e+08
P67871	Casein kinase II subunit beta	Csnk2b	24.9	80	13	2	2	2	2.26e+07
O55126	Protein NipSnap homolog 2	Nipsnap2	32.9	80	14	4	4	4	4.65e+07
Q61411	GTPase HRas	Hras	21.3	80	11	1	2	2	9.63e+06
O70404	Vesicle-associated membrane protein 8	Vamp8	11.4	79	30	3	3	3	1.61e+08
Q9CYH2	Peroxiredoxin-like 2A	Prxl2a	24.4	79	15	3	3	3	7.93e+07
Q921T2	Torsin-1A-interacting protein 1	Tor1aip1	66.7	79	5	2	2	2	1.16e+07
Q8BHC4	Dephospho-CoA kinase domain-containing protein	Dcakd	26.5	79	13	3	3	4	9.62e+07
Q9EQH3	Vacuolar protein sorting-associated protein 35	Vps35	91.7	79	5	3	3	3	5.93e+06
Q920D3	Mediator of RNA polymerase II transcription subunit 28	Med28	19.5	79	43	3	3	3	1.51e+07
Q3THW5	Histone H2A.V	H2az2	13.5	79	20	1	3	3	3.14e+09
Q9R0P3	S-formylglutathione hydrolase	Esd	31.3	79	24	4	4	4	6.47e+07
P58059	28S ribosomal protein S21, mitochondrial	Mrps21	10.6	79	31	2	2	2	1.05e+07
Q62186	Translocon-associated protein subunit delta	Ssr4	18.9	79	17	2	2	2	2.18e+07
Q9WUP7	Ubiquitin carboxyl-terminal hydrolase isozyme L5	Uchl5	37.6	79	10	2	2	2	1.30e+07
O70318	Band 4.1-like protein 2	Epb41l2	109.9	79	3	2	2	2	1.19e+07
Q9CZD3	Glycine--tRNA ligase	Gars1	81.8	79	5	2	2	2	8.84e+06
Q9Z0J0	NPC intracellular cholesterol transporter 2	Npc2	16.4	79	26	4	4	4	1.30e+08
Q3UEB3	Poly(U)-binding-splicing factor PUF60	Puf60	60.2	79	5	3	3	3	8.68e+06
Q9D6N5	Dr1-associated corepressor	Drap1	22.3	78	16	3	3	3	3.29e+07
Q9WUD8	Fas apoptotic inhibitory molecule 1	Faim	20.2	78	16	2	2	2	1.95e+07
Q7TMK9	Heterogeneous nuclear ribonucleoprotein Q	Syncrip	69.6	78	3	2	2	2	1.08e+07
Q99MH5	Nucleoside diphosphate kinase homolog 5	Nme5	24	78	15	2	2	2	1.80e+06
P97765	WW domain-binding protein 2	Wbp2	28	78	8	2	2	2	1.63e+07
P63300	Selenoprotein W	Selenow	9.7	78	47	2	2	2	1.13e+07
Q99LB2	Dehydrogenase/reductase SDR family member 4	Dhrs4	29.9	78	5	1	1	2	1.33e+07
Q99KF1	Transmembrane emp24 domain-containing protein 9	Tmed9	27.1	77	12	3	3	3	5.25e+07
Q9QXK3	Coatomer subunit gamma-2	Copg2	97.6	77	3	2	2	2	9.71e+06
Q8C790	Protein FAM221A	Fam221a	33.3	77	15	2	2	2	7.40e+06
Q8VD00	Sigma intracellular receptor 2	Tmem97	20.8	77	9	2	2	4	1.04e+08
Q91VW3	SH3 domain-binding glutamic acid-rich-like protein 3	Sh3bgrl3	10.5	77	27	2	2	2	3.20e+08
Q7TNE3	Sperm-associated antigen 7	Spag7	25.9	77	16	2	2	2	2.59e+07
O88544	COP9 signalosome complex subunit 4	Cops4	46.3	77	4	1	1	1	3.44e+06
Q9Z2I0	Mitochondrial proton/calcium exchanger protein	Letm1	82.9	76	3	1	1	1
P70372	ELAV-like protein 1	Elavl1	36.1	76	11	3	3	3	4.14e+07
P97304	DNA-directed RNA polymerases I and III subunit RPAC2	Polr1d	15.1	76	10	1	1	1	1.28e+07
Q9Z2Q5	39S ribosomal protein L40, mitochondrial	Mrpl40	24.3	76	8	1	1	2	9.03e+06
Q07813	Apoptosis regulator BAX	Bax	21.4	76	9	2	2	2	2.34e+07
Q8BGB5	LIM domain-containing protein 2	Limd2	14.2	76	20	2	2	2	4.65e+07
Q9CPS6	Adenosine 5'-monophosphoramidase HINT3	Hint3	18.8	76	18	3	3	3	3.64e+07
Q3U2V3	8-oxo-dGDP phosphatase NUDT18	Nudt18	35.7	76	5	1	1	1	4.49e+06
Q8C624	Spermatogenesis-associated protein 33	Spata33	15	76	29	3	3	3	2.10e+08
P62858	40S ribosomal protein S28	Rps28	7.8	76	30	2	2	3	3.77e+08
P01867	Immunoglobulin heavy constant gamma 2B	Ighg2b	44.2	76	7	2	2	2	1.23e+07
Q9D172	Glutamine amidotransferase-like class 1 domain-containing protein 3, mitochondrial	Gatd3	28.1	76	10	2	2	2	1.94e+07
P46471	26S proteasome regulatory subunit 7	Psmc2	48.6	76	10	4	4	4	1.27e+07
Q6PDM2	Serine/arginine-rich splicing factor 1	Srsf1	27.7	76	13	3	3	3	4.84e+07
Q6PDN3	Myosin light chain kinase, smooth muscle	Mylk	212.8	76	2	3	3	5	2.47e+07
Q62093	Serine/arginine-rich splicing factor 2	Srsf2	25.5	76	14	3	3	3	9.57e+07
Q62425	Cytochrome c oxidase subunit NDUFA4	Ndufa4	9.3	76	23	2	2	2	8.79e+07
Q61074	Protein phosphatase 1G	Ppm1g	58.7	76	8	2	2	2	1.56e+07
Q8BPA8	Protein DPCD	Dpcd	23	76	9	2	2	3	1.17e+07
P05202	Aspartate aminotransferase, mitochondrial	Got2	47.4	75	3	1	1	1	8.41e+06
Q8C0L0	Thioredoxin-related transmembrane protein 4	Tmx4	37.1	75	8	2	2	2	1.23e+07
E9PV24	Fibrinogen alpha chain	Fga	87.4	75	5	2	2	2	1.64e+07
Q9D7S7	60S ribosomal protein L22-like 1	Rpl22l1	14.5	75	10	1	1	2	1.96e+07
Q8R2U4	N-terminal Xaa-Pro-Lys N-methyltransferase 1	Ntmt1	25.4	75	9	2	2	2	5.18e+06
P51885	Lumican	Lum	38.2	75	5	1	1	1	1.65e+06
P62073	Mitochondrial import inner membrane translocase subunit Tim10	Timm10	10.3	75	22	2	2	2	3.11e+07
Q61999	Outer dense fiber protein 1	Odf1	27.5	75	4	1	1	1	5.48e+07
Q921J2	GTP-binding protein Rheb	Rheb	20.4	75	9	1	1	1	3.89e+06
Q9D883	Splicing factor U2AF 35 kDa subunit	U2af1	27.8	75	10	2	2	2	1.51e+07
Q8R550	SH3 domain-containing kinase-binding protein 1	Sh3kbp1	78.1	74	2	1	1	1	5.80e+06
P50544	Very long-chain specific acyl-CoA dehydrogenase, mitochondrial	Acadvl	70.8	74	8	3	3	3	1.68e+07
E9PVA8	eIF-2-alpha kinase activator GCN1	Gcn1	292.8	74	2	3	3	3	2.58e+06
Q91V76	Ester hydrolase C11orf54 homolog	--	35	74	4	1	1	2	5.05e+06
P0C913	Overexpressed in colon carcinoma 1 protein homolog	--	6.4	74	21	1	1	1	8.79e+06
Q62100	Protamine-3	Prm3	11.2	74	24	2	2	2	4.05e+07
Q99JI4	26S proteasome non-ATPase regulatory subunit 6	Psmd6	45.5	74	6	2	2	2	7.93e+06
P59708	Splicing factor 3B subunit 6	Sf3b6	14.6	74	21	2	2	2	7.16e+07
P63321	Ras-related protein Ral-A	Rala	23.5	74	16	1	3	3	7.92e+07
O55135	Eukaryotic translation initiation factor 6	Eif6	26.5	74	22	3	3	3	2.39e+07
P48455	Serine/threonine-protein phosphatase 2B catalytic subunit gamma isoform	Ppp3cc	58.7	74	5	2	2	2	1.50e+07
P28658	Ataxin-10	Atxn10	53.7	73	7	2	2	2	7.21e+06
Q9QZB9	Dynactin subunit 5	Dctn5	20.1	73	5	1	1	1	2.14e+07
Q9CRD0	OCIA domain-containing protein 1	Ociad1	27.6	73	12	2	2	2	1.35e+07
P12970	60S ribosomal protein L7a	Rpl7a	30	73	5	1	1	1	4.03e+07
Q9D495	Synaptonemal complex central element protein 1	Syce1	38.2	73	6	1	1	1	1.22e+06
Q7TSG5	SH3 domain-containing protein 21	Sh3d21	60.3	73	9	4	4	4	5.10e+07
Q3U898	COP9 signalosome complex subunit 9	Cops9	6.2	73	35	1	1	1
Q9DAN8	Cystatin-12	Cst12	15	73	13	1	1	1	1.34e+07
Q8VC88	Grancalcin	Gca	24.6	72	8	2	2	2	1.17e+07
Q8C878	NEDD8-activating enzyme E1 catalytic subunit	Uba3	51.7	72	8	2	2	2	6.03e+06
Q9D9G2	Phosphatidylethanolamine-binding protein 4	Pebp4	26.8	72	20	4	4	4	6.69e+07
P61022	Calcineurin B homologous protein 1	Chp1	22.4	72	10	2	2	2	1.94e+07
Q80UG5	Septin-9	Septin9	65.5	72	4	2	2	2	2.38e+07
Q9DA69	Intraflagellar transport protein 43 homolog	Ift43	23.5	72	13	2	2	3	4.47e+07
P08556	GTPase NRas	Nras	21.2	72	11	1	2	2	7.40e+07
Q9CRB6	Tubulin polymerization-promoting protein family member 3	Tppp3	19	72	13	2	2	2	1.72e+07
P84089	Enhancer of rudimentary homolog	Erh	12.3	72	21	2	2	2	3.65e+08
Q9CR57	60S ribosomal protein L14	Rpl14	23.5	72	11	2	2	2	9.05e+07
P56394	Cytochrome c oxidase copper chaperone	Cox17	6.8	72	25	1	1	1	6.32e+07
P19253	60S ribosomal protein L13a	Rpl13a	23.4	71	17	5	5	5	8.90e+07
Q9CQL4	39S ribosomal protein L20, mitochondrial	Mrpl20	17.6	71	14	2	2	3	1.57e+07
Q6WVG3	BTB/POZ domain-containing protein KCTD12	Kctd12	35.9	71	8	2	2	2	8.32e+06
Q9DB41	Mitochondrial glutamate carrier 2	Slc25a18	34.1	71	7	2	2	2
Q9CY62	E3 ubiquitin-protein ligase RNF181	Rnf181	19.1	71	9	1	1	2	1.36e+07
Q63844	Mitogen-activated protein kinase 3	Mapk3	43	71	6	2	2	2	1.26e+07
Q9D1P0	39S ribosomal protein L13, mitochondrial	Mrpl13	20.7	71	16	2	2	2	1.37e+07
O09130	NFATC2-interacting protein	Nfatc2ip	45.1	71	6	1	1	1
Q99ML0	Zinc finger MYND domain-containing protein 10	Zmynd10	50.6	71	3	1	1	1	3.10e+06
Q99K01	Pyridoxal-dependent decarboxylase domain-containing protein 1	Pdxdc1	87.3	71	3	2	2	2	6.66e+06
Q9Z2Y8	Pyridoxal phosphate homeostasis protein	Plpbp	30	71	16	3	3	3	1.98e+07
O35226	26S proteasome non-ATPase regulatory subunit 4	Psmd4	40.7	71	5	1	1	1	1.18e+07
P47915	60S ribosomal protein L29	Rpl29	17.6	70	14	2	2	2	1.27e+08
O35723	DnaJ homolog subfamily B member 3	Dnajb3	26.7	70	5	1	1	1	1.91e+07
Q3TTY5	Keratin, type II cytoskeletal 2 epidermal	Krt2	70.9	70	3	2	3	3	1.27e+07
Q9DBL7	Bifunctional coenzyme A synthase	Coasy	62	70	5	2	2	2	4.39e+06
P26516	26S proteasome non-ATPase regulatory subunit 7	Psmd7	36.5	70	7	2	2	2	1.34e+07
Q99KL7	Ras-related protein Rab-28	Rab28	24.7	69	8	1	1	1	3.12e+06
O09172	Glutamate--cysteine ligase regulatory subunit	Gclm	30.5	69	14	3	3	3	1.71e+07
Q08024	Core-binding factor subunit beta	Cbfb	22	69	9	1	1	1	8.46e+06
Q99KK7	Dipeptidyl peptidase 3	Dpp3	82.8	69	6	2	2	3	2.55e+06
P56391	Cytochrome c oxidase subunit 6B1	Cox6b1	10.1	69	40	3	3	3	1.49e+08
Q60597	2-oxoglutarate dehydrogenase complex component E1	Ogdh	116.4	69	4	3	3	3	1.51e+07
A1EGX6	Fibrous sheath CABYR-binding protein	Fscb	114.9	69	4	2	2	2	6.52e+06
Q9D8W5	26S proteasome non-ATPase regulatory subunit 12	Psmd12	52.9	69	9	3	3	3	1.50e+07
Q8BMJ2	Leucine--tRNA ligase, cytoplasmic	Lars1	134.1	69	3	2	2	2	6.63e+06
Q9D6R2	Isocitrate dehydrogenase [NAD] subunit alpha, mitochondrial	Idh3a	39.6	68	6	2	2	2	1.58e+07
Q9D1R9	60S ribosomal protein L34	Rpl34	13.3	68	14	2	2	2	1.11e+08
Q9WTX2	Interferon-inducible double-stranded RNA-dependent protein kinase activator A	Prkra	34.3	68	18	4	4	5	4.78e+07
Q3URD3	Sarcolemmal membrane-associated protein	Slmap	96.9	68	1	1	1	1	5.71e+06
Q9CPX3	Lysozyme-like protein 1	Lyzl1	16.8	68	24	2	2	2	4.35e+07
Q9CR13	Protein FMC1 homolog	Fmc1	12.7	68	13	1	1	1	7.87e+06
O54879	High mobility group protein B3	Hmgb3	23	68	13	2	2	2	3.39e+07
P62254	Ubiquitin-conjugating enzyme E2 G1	Ube2g1	19.5	68	13	2	2	2	2.31e+07
P61407	Tudor domain-containing protein 6	Tdrd6	237.8	68	1	2	2	2	7.31e+06
Q920E5	Farnesyl pyrophosphate synthase	Fdps	40.6	68	4	1	1	1	4.30e+06
P50543	Protein S100-A11	S100a11	11.1	68	16	1	1	1	2.82e+06
Q9CQ62	2,4-dienoyl-CoA reductase [(3E)-enoyl-CoA-producing], mitochondrial	Decr1	36.2	68	6	2	2	2	1.20e+07
Q9JIF7	Coatomer subunit beta	Copb1	107	68	4	3	3	3	9.63e+07
Q8CIE6	Coatomer subunit alpha	Copa	138.3	67	1	1	1	1	2.43e+06
Q8BMY7	Serine protease inhibitor Kazal-type 2	Spink2	9.7	67	30	3	3	3	2.41e+08
Q8K190	SAYSvFN domain-containing protein 1	Saysd1	20.7	67	11	1	1	1	9.52e+06
Q63829	COMM domain-containing protein 3	Commd3	22	67	12	2	2	2	1.17e+07
Q04207	Transcription factor p65	Rela	60.2	67	3	1	1	1	2.96e+06
Q9D1C2	Protein chibby homolog 1	Cby1	14.5	67	14	1	1	1	5.43e+06
Q8C7R4	Ubiquitin-like modifier-activating enzyme 6	Uba6	117.9	66	1	1	1	1	8.55e+06
Q8C052	Microtubule-associated protein 1S	Map1s	102.9	66	4	2	2	2	6.03e+06
Q91V61	Sideroflexin-3	Sfxn3	35.4	66	8	2	2	2	8.44e+06
O70400	PDZ and LIM domain protein 1	Pdlim1	35.8	66	9	2	2	2	8.68e+06
Q64G17	Putative acidic leucine-rich nuclear phosphoprotein 32 family member C	Anp32c	14.1	66	15	1	2	2	7.72e+06
P97783	Protein AF1q	Mllt11	10	66	28	1	1	1	4.32e+06
P21107	Tropomyosin alpha-3 chain	Tpm3	33	66	9	1	3	3	6.51e+07
P11679	Keratin, type II cytoskeletal 8	Krt8	54.5	66	4	1	3	3	4.06e+06
Q9D7K2	CST complex subunit TEN1	Ten1	18.1	66	23	2	2	2	8.70e+06
Q91VD9	NADH-ubiquinone oxidoreductase 75 kDa subunit, mitochondrial	Ndufs1	79.7	66	8	3	3	3	1.26e+07
Q01755	T-complex protein 11	Tcp11	61.9	66	5	3	3	3	4.34e+07
Q8K215	LYR motif-containing protein 4	Lyrm4	10.8	65	11	1	1	2	2.60e+07
Q9DB29	Isoamyl acetate-hydrolyzing esterase 1 homolog	Iah1	28	65	10	2	2	2	1.41e+07
Q60739	BAG family molecular chaperone regulator 1	Bag1	39.7	65	7	2	2	2	8.42e+06
P62911	60S ribosomal protein L32	Rpl32	15.9	65	16	2	2	2	1.39e+08
Q9CQ86	Migration and invasion enhancer 1	Mien1	12.3	65	15	2	2	2	5.34e+07
Q9CWW6	Peptidyl-prolyl cis-trans isomerase NIMA-interacting 4	Pin4	13.8	65	32	2	2	2	3.95e+07
P62855	40S ribosomal protein S26	Rps26	13	65	31	3	3	3	3.49e+08
Q78IK4	MICOS complex subunit Mic27	Apool	29.2	65	6	1	1	1	2.95e+06
Q99KC8	von Willebrand factor A domain-containing protein 5A	Vwa5a	87.1	64	2	1	1	1	3.56e+06
Q9D2P4	Ubiquitin-related modifier 1	Urm1	11.3	64	30	2	2	2	3.37e+07
P62918	60S ribosomal protein L8	Rpl8	28	64	11	2	2	2	7.04e+07
Q4FZG7	Putative mitochondrial import inner membrane translocase subunit Tim8 A-B	Timm8a2	11.3	64	11	1	1	1	2.05e+07
Q6ZWV7	60S ribosomal protein L35	Rpl35	14.5	64	15	2	2	2	6.04e+08
Q91V57	N-chimaerin	Chn1	53.2	64	6	2	2	2	1.35e+07
Q8CAQ8	MICOS complex subunit Mic60	Immt	83.8	64	5	3	3	3	2.38e+07
Q8K2K6	Arf-GAP domain and FG repeat-containing protein 1	Agfg1	58	64	7	3	3	3	6.74e+08
Q6A4J8	Ubiquitin carboxyl-terminal hydrolase 7	Usp7	128.4	64	4	3	3	3	1.43e+07
Q8VE97	Serine/arginine-rich splicing factor 4	Srsf4	55.9	63	4	2	2	2	3.76e+07
Q8VDD5	Myosin-9	Myh9	226.2	63	1	1	2	2	2.93e+06
O35286	ATP-dependent RNA helicase DHX15	Dhx15	90.9	63	2	1	1	1	6.82e+06
Q9WV98	Mitochondrial import inner membrane translocase subunit Tim9	Timm9	10.3	63	26	2	2	2	1.67e+07
Q9CR98	Protein FAM136A	Fam136a	15.7	63	7	1	1	2	3.96e+07
D3Z4S3	Putative peptidyl-tRNA hydrolase PTRHD1	Ptrhd1	16	63	13	2	2	2	3.21e+07
Q78YY6	DnaJ homolog subfamily C member 15	Dnajc15	15.9	63	13	2	2	3	3.36e+07
Q8BVQ5	Protein phosphatase methylesterase 1	Ppme1	42.2	63	5	2	2	2	1.35e+07
Q6ZWY8	Thymosin beta-10	Tmsb10	5	63	32	1	1	1	2.16e+07
Q9CQ49	Nuclear cap-binding protein subunit 2	Ncbp2	18	63	19	3	3	3	8.83e+07
Q9CR00	26S proteasome non-ATPase regulatory subunit 9	Psmd9	24.7	63	14	3	3	4	5.50e+07
O88851	Putative hydrolase RBBP9	Rbbp9	20.9	63	9	1	1	1
Q9Z2A9	Glutathione hydrolase 5 proenzyme	Ggt5	61.6	63	4	1	1	1
Q8QZZ7	EKC/KEOPS complex subunit Tprkb	Tprkb	19.5	63	10	2	2	2	8.11e+06
Q9JI78	Peptide-N(4)-(N-acetyl-beta-glucosaminyl)asparagine amidase	Ngly1	74.2	63	2	1	1	1	5.05e+06
Q9CQR4	Acyl-coenzyme A thioesterase 13	Acot13	15.2	63	16	2	2	2	9.26e+07
Q61035	Histidine--tRNA ligase, cytoplasmic	Hars1	57.4	63	6	2	2	2	9.50e+06
Q91YJ3	Thymocyte nuclear protein 1	Thyn1	26.2	63	8	2	2	2	1.84e+07
Q923D2	Flavin reductase (NADPH)	Blvrb	22.2	63	5	1	1	2	3.36e+07
O54818	Tumor protein D53	Tpd52l1	22.5	62	7	1	1	1	4.48e+06
O70152	Dolichol-phosphate mannosyltransferase subunit 1	Dpm1	29.2	62	8	2	2	2	6.54e+06
Q6NZC7	SEC23-interacting protein	Sec23ip	110.7	62	2	1	1	1	1.20e+06
Q9QZV9	NTF2-related export protein 1	Nxt1	15.8	62	16	2	2	2
Q9CVB6	Actin-related protein 2/3 complex subunit 2	Arpc2	34.3	62	13	2	2	2	2.63e+07
P51125	Calpastatin	Cast	84.9	62	4	2	2	2	5.21e+06
Q9QZ23	NFU1 iron-sulfur cluster scaffold homolog, mitochondrial	Nfu1	28.5	62	10	2	2	2	1.24e+07
Q8K1L5	E3 ubiquitin-protein ligase PPP1R11	Ppp1r11	14.5	62	11	1	1	1	1.66e+07
P23492	Purine nucleoside phosphorylase	Pnp	32.3	62	5	1	1	1	1.69e+06
Q62415	Apoptosis-stimulating of p53 protein 1	Ppp1r13b	119.1	62	1	1	1	2	3.47e+07
Q8R2K1	Fucose mutarotase	Fuom	16.8	62	8	1	1	1	1.72e+06
Q8VCA8	Secernin-2	Scrn2	46.6	62	4	1	1	1	3.92e+06
P56382	ATP synthase subunit epsilon, mitochondrial	Atp5f1e	5.8	62	29	2	2	2	1.26e+08
Q64010	Adapter molecule crk	Crk	33.8	62	6	1	1	1	2.65e+06
Q5PSV9	Mediator of DNA damage checkpoint protein 1	Mdc1	184.6	61	1	1	1	2	3.05e+07
Q9CQQ7	ATP synthase F(0) complex subunit B1, mitochondrial	Atp5pb	28.9	61	9	2	2	2	4.13e+07
Q9JKP8	Chromatin accessibility complex protein 1	Chrac1	14.1	61	20	2	2	2	2.00e+07
Q69AB2	Thioredoxin domain-containing protein 8	Txndc8	14.5	61	12	1	1	1	9.02e+06
Q9QY05	Insulin-like peptide INSL6	Insl6	22.2	61	17	3	3	3	1.03e+08
Q9CXY6	Interleukin enhancer-binding factor 2	Ilf2	43	61	10	2	2	2	8.02e+06
Q8R1V4	Transmembrane emp24 domain-containing protein 4	Tmed4	26	61	5	1	1	1	1.71e+07
Q9CR60	Vesicle transport protein GOT1B	Golt1b	15.4	61	10	1	1	1	2.67e+06
Q9WUA3	ATP-dependent 6-phosphofructokinase, platelet type	Pfkp	85.4	61	5	3	3	3	2.65e+07
Q9CQ54	NADH dehydrogenase [ubiquinone] 1 subunit C2	Ndufc2	14.2	61	17	2	2	2	8.24e+07
P01631	Ig kappa chain V-II region 26-10	--	12.3	61	12	1	1	1	2.92e+07
P62334	26S proteasome regulatory subunit 10B	Psmc6	44.1	60	6	2	2	2	1.79e+07
Q9JLV5	Cullin-3	Cul3	88.9	60	3	2	2	2	4.91e+06
Q68FL6	Methionine--tRNA ligase, cytoplasmic	Mars1	101.4	60	3	1	1	1	1.02e+07
P10605	Cathepsin B	Ctsb	37.3	60	11	3	3	3	3.12e+07
P97372	Proteasome activator complex subunit 2	Psme2	27	60	9	1	1	1	3.48e+06
Q8BHG1	Nardilysin	Nrdc	132.8	60	3	3	3	3	2.14e+07
Q9DC69	NADH dehydrogenase [ubiquinone] 1 alpha subcomplex subunit 9, mitochondrial	Ndufa9	42.5	60	3	1	1	1	3.02e+06
Q9WV85	Nucleoside diphosphate kinase 3	Nme3	19.1	60	8	1	1	2	1.00e+07
Q9D187	Cytosolic iron-sulfur assembly component 2B	Ciao2b	17.7	60	13	1	1	1	6.09e+06
Q8K0E8	Fibrinogen beta chain	Fgb	54.7	59	9	2	2	2	2.98e+06
Q8R0F8	Acylpyruvase FAHD1, mitochondrial	Fahd1	25.2	59	7	1	1	1
Q80VL1	Tudor and KH domain-containing protein	Tdrkh	62.1	59	6	2	2	2	1.05e+07
O70252	Heme oxygenase 2	Hmox2	35.7	59	12	2	2	3	4.88e+07
O54984	ATPase GET3	Get3	38.8	59	5	2	2	2	1.73e+07
Q9CWP4	Lymphocyte antigen 6K	Ly6k	17.1	59	23	3	3	3	5.15e+07
P62852	40S ribosomal protein S25	Rps25	13.7	59	16	2	2	2	2.96e+08
P29758	Ornithine aminotransferase, mitochondrial	Oat	48.3	59	9	3	3	4	7.18e+06
Q9Z2G6	Protein sel-1 homolog 1	Sel1l	88.3	59	3	1	1	1
Q9CYR0	Single-stranded DNA-binding protein, mitochondrial	Ssbp1	17.3	59	16	2	2	2	3.20e+07
Q8C7E9	Cleavage stimulation factor subunit 2 tau variant	Cstf2t	65.8	59	5	2	2	2	2.58e+06
Q80UW8	DNA-directed RNA polymerases I, II, and III subunit RPABC1	Polr2e	24.6	58	8	1	1	1
Q9CWD0	Gametocyte-specific factor 1-like	Gtsf1l	17.3	58	7	1	1	2	2.94e+07
P04945	Ig kappa chain V-VI region NQ2-6.1	--	11.7	58	15	1	1	1	4.70e+06
Q9CX56	26S proteasome non-ATPase regulatory subunit 8	Psmd8	39.9	58	5	1	1	1
Q99JB2	Stomatin-like protein 2, mitochondrial	Stoml2	38.4	58	4	1	1	1	3.35e+06
Q8C5W0	Calmin	Clmn	117.2	58	3	2	2	2	8.98e+06
Q9JHX6	Probable inactive allantoicase	Allc	46.3	58	4	1	1	1	3.76e+06
Q91WK2	Eukaryotic translation initiation factor 3 subunit H	Eif3h	39.8	58	5	1	1	1	6.29e+06
Q9D1N9	39S ribosomal protein L21, mitochondrial	Mrpl21	23.4	58	11	2	2	2	6.76e+06
P07091	Protein S100-A4	S100a4	11.7	58	15	1	1	1	7.39e+06
Q8BPB0	MOB kinase activator 1B	Mob1b	25.1	57	9	2	2	2	2.60e+07
Q9R0M6	Ras-related protein Rab-9A	Rab9a	22.9	57	12	2	2	2	2.88e+07
P51859	Hepatoma-derived growth factor	Hdgf	26.3	57	10	1	2	2	1.03e+07
P62996	Transformer-2 protein homolog beta	Tra2b	33.6	57	6	1	1	1	5.12e+06
Q9WV84	Nucleoside diphosphate kinase, mitochondrial	Nme4	20.5	57	14	2	2	3	2.03e+07
Q3UGR5	Haloacid dehalogenase-like hydrolase domain-containing protein 2	Hdhd2	28.7	57	15	3	3	3	1.01e+07
Q9D023	Mitochondrial pyruvate carrier 2	Mpc2	14.3	57	13	2	2	2	3.45e+07
Q9D7P6	Iron-sulfur cluster assembly enzyme ISCU	Iscu	18.1	57	15	2	2	2	3.00e+07
Q9JIB0	Ran guanine nucleotide release factor	Rangrf	20.4	57	16	3	3	3	5.56e+07
Q80WJ7	Protein LYRIC	Mtdh	63.8	57	8	2	2	2	4.96e+06
Q0VGB7	Serine/threonine-protein phosphatase 4 regulatory subunit 2	Ppp4r2	46.5	56	4	1	1	1	5.84e+06
Q91V12	Cytosolic acyl coenzyme A thioester hydrolase	Acot7	42.5	56	6	2	2	2	1.53e+07
Q80Y55	BSD domain-containing protein 1	Bsdc1	46.9	56	4	1	1	1	1.18e+06
P10518	Delta-aminolevulinic acid dehydratase	Alad	36	56	3	1	1	1	9.94e+06
Q9DAA4	Probable inactive serine protease 37	Prss37	26.7	56	9	2	2	2	1.33e+07
Q6NZN0	RNA-binding protein 26	Rbm26	114.1	56	1	1	1	1	7.81e+06
Q9Z0P7	Suppressor of fused homolog	Sufu	53.9	56	3	1	1	1	5.70e+06
Q8VEE0	Ribulose-phosphate 3-epimerase	Rpe	24.9	56	8	1	1	1
O70209	PDZ and LIM domain protein 3	Pdlim3	34.3	56	5	1	1	1	6.60e+06
Q9ET47	Espin	Espn	94.4	56	1	1	1	1	6.15e+06
A2A9I7	Doublesex- and mab-3-related transcription factor B1	Dmrtb1	38.4	56	3	1	1	2	1.64e+07
Q6PDL0	Cytoplasmic dynein 1 light intermediate chain 2	Dync1li2	54.2	56	5	2	2	2	2.65e+07
Q9DCL8	Protein phosphatase inhibitor 2	Ppp1r2	23.1	55	23	4	4	4	4.63e+07
Q80X50	Ubiquitin-associated protein 2-like	Ubap2l	116.7	55	2	2	2	2	7.99e+06
A2AN08	E3 ubiquitin-protein ligase UBR4	Ubr4	571.9	55	0	1	1	1	4.95e+07
Q9CPQ1	Cytochrome c oxidase subunit 6C	Cox6c	8.5	55	28	3	3	3	4.05e+08
P61202	COP9 signalosome complex subunit 2	Cops2	51.6	55	3	1	1	1	3.68e+06
Q6P9R2	Serine/threonine-protein kinase OSR1	Oxsr1	58.2	55	4	2	2	2	7.88e+06
Q9Z2N8	Actin-like protein 6A	Actl6a	47.4	55	3	1	1	1	8.13e+06
Q9JIF0	Protein arginine N-methyltransferase 1	Prmt1	42.4	55	3	1	1	1
Q8BU88	39S ribosomal protein L22, mitochondrial	Mrpl22	23.8	55	19	3	3	3	8.20e+06
Q62261	Spectrin beta chain, non-erythrocytic 1	Sptbn1	274.1	55	1	2	2	2	1.16e+07
Q8CDG1	Piwi-like protein 2	Piwil2	109.4	55	2	2	2	2	2.37e+07
Q9CZG3	COMM domain-containing protein 8	Commd8	20.8	55	8	1	1	1	4.23e+07
P60229	Eukaryotic translation initiation factor 3 subunit E	Eif3e	52.2	55	4	1	1	1	1.70e+06
O09167	60S ribosomal protein L21	Rpl21	18.6	55	16	2	2	2	3.17e+07
Q9D2H9	Dynein axonemal assembly factor 1	Dnaaf1	69.7	55	4	2	2	2	1.25e+07
Q9DCA2	28S ribosomal protein S11, mitochondrial	Mrps11	20.2	54	19	2	2	2	8.09e+06
Q8BQZ5	Cleavage and polyadenylation specificity factor subunit 4	Cpsf4	23.6	54	6	1	1	1	4.99e+06
P46061	Ran GTPase-activating protein 1	Rangap1	63.5	54	2	1	1	1	4.53e+06
Q9JMA1	Ubiquitin carboxyl-terminal hydrolase 14	Usp14	56	54	2	1	1	1	8.45e+06
Q9D1H6	NADH dehydrogenase [ubiquinone] 1 alpha subcomplex assembly factor 4	Ndufaf4	20.1	54	8	1	1	1	5.91e+06
P52760	2-iminobutanoate/2-iminopropanoate deaminase	Rida	14.2	54	12	1	1	1	7.89e+06
Q00724	Retinol-binding protein 4	Rbp4	23.2	54	15	2	2	2	6.72e+06
Q6NWV3	Intraflagellar transport protein 122 homolog	Ift122	134.7	54	3	2	2	2	8.71e+06
Q91VR7	Microtubule-associated proteins 1A/1B light chain 3A	Map1lc3a	14.3	54	23	3	3	3	1.53e+08
Q8QZY9	Splicing factor 3B subunit 4	Sf3b4	44.3	54	3	1	1	1	6.06e+06
P63037	DnaJ homolog subfamily A member 1	Dnaja1	44.8	54	13	3	3	3	2.66e+07
Q61599	Rho GDP-dissociation inhibitor 2	Arhgdib	22.8	54	11	1	1	1	3.68e+06
Q9QZE7	Translin-associated protein X	Tsnax	32.9	54	6	1	1	1
Q9JKV1	Proteasomal ubiquitin receptor ADRM1	Adrm1	42	54	5	2	2	2	1.53e+07
Q9D1E6	Tubulin-folding cofactor B	Tbcb	27.4	53	11	3	3	3	7.00e+07
Q9WTP7	GTP:AMP phosphotransferase AK3, mitochondrial	Ak3	25.4	53	7	1	1	1	4.53e+06
Q9EPR2	Group XIIA secretory phospholipase A2	Pla2g12a	21.3	53	11	1	1	1
Q91W90	Thioredoxin domain-containing protein 5	Txndc5	46.4	53	9	3	3	3	1.20e+07
Q99KR7	Peptidyl-prolyl cis-trans isomerase F, mitochondrial	Ppif	21.7	53	7	1	2	2	2.01e+07
Q99LT0	Protein dpy-30 homolog	Dpy30	11.2	53	36	2	2	2	2.57e+06
Q80ZQ0	Sperm acrosome membrane-associated protein 4	Spaca4	13.4	53	9	1	1	1	2.16e+07
P26638	Serine--tRNA ligase, cytoplasmic	Sars1	58.4	53	2	1	1	1	4.05e+06
P42125	Enoyl-CoA delta isomerase 1, mitochondrial	Eci1	32.2	53	5	1	1	1	7.09e+06
Q9DCM2	Glutathione S-transferase kappa 1	Gstk1	25.7	53	18	3	3	3	2.19e+07
Q8BPT6	Mitochondrial inner membrane protease subunit 2	Immp2l	19.6	53	21	2	2	2	2.32e+07
B2RY56	RNA-binding protein 25	Rbm25	99.5	52	3	2	2	2	7.13e+06
Q9D600	DNA replication complex GINS protein PSF2	Gins2	21.2	52	13	2	2	2	2.49e+06
P27600	Guanine nucleotide-binding protein subunit alpha-12	Gna12	44.1	52	5	2	2	2	5.13e+07
Q9CZS1	Aldehyde dehydrogenase X, mitochondrial	Aldh1b1	57.5	52	8	2	3	3	1.05e+07
Q99N92	39S ribosomal protein L27, mitochondrial	Mrpl27	15.9	52	9	1	1	2	1.13e+07
Q61335	B-cell receptor-associated protein 31	Bcap31	27.9	52	8	1	1	2	4.63e+06
Q8BKZ9	Pyruvate dehydrogenase protein X component, mitochondrial	Pdhx	54	52	3	2	2	2	1.50e+07
Q9JIW9	Ras-related protein Ral-B	Ralb	23.3	52	16	1	3	3	9.68e+06
P70675	Testis-specific protein TSX	Tsx	16	52	28	1	1	1	4.77e+06
Q9D902	General transcription factor IIE subunit 2	Gtf2e2	33	52	14	2	2	2	1.88e+06
Q63810	Calcineurin subunit B type 1	Ppp3r1	19.3	51	26	2	2	2	1.01e+07
Q8VCW8	Medium-chain acyl-CoA ligase ACSF2, mitochondrial	Acsf2	67.9	51	5	2	2	2	8.36e+06
O35098	Dihydropyrimidinase-related protein 4	Dpysl4	61.9	51	3	1	1	1
P0DN34	NADH dehydrogenase [ubiquinone] 1 beta subcomplex subunit 1	Ndufb1	7	51	42	3	3	3	8.44e+07
P97478	5-demethoxyubiquinone hydroxylase, mitochondrial	Coq7	24	51	16	2	2	2	2.36e+07
P57780	Alpha-actinin-4	Actn4	104.9	51	1	1	1	1	3.53e+06
P97470	Serine/threonine-protein phosphatase 4 catalytic subunit	Ppp4c	35.1	51	4	1	1	1	7.70e+06
P36916	Guanine nucleotide-binding protein-like 1	Gnl1	68.7	51	4	2	2	2	4.23e+07
Q9WVK4	EH domain-containing protein 1	Ehd1	60.6	51	4	2	2	2	1.65e+07
Q9D2E9	Transmembrane protein 190	Tmem190	18.5	50	5	1	1	1
Q9CQJ6	Density-regulated protein	Denr	22.2	50	8	1	1	1
P00493	Hypoxanthine-guanine phosphoribosyltransferase	Hprt1	24.6	50	9	2	2	2	6.89e+06
Q99P31	Hsp70-binding protein 1	Hspbp1	39.1	50	6	2	2	2	8.62e+06
P70302	Stromal interaction molecule 1	Stim1	77.5	50	3	2	2	2	1.01e+07
Q9JHW2	Omega-amidase NIT2	Nit2	30.5	50	5	1	1	1	4.39e+06
Q8K386	Ras-related protein Rab-15	Rab15	24.3	50	5	1	1	2	3.09e+08
G5E870	E3 ubiquitin-protein ligase TRIP12	Trip12	224	49	1	1	1	1	2.67e+06
Q8CDN6	Thioredoxin-like protein 1	Txnl1	32.2	49	10	2	2	2	2.89e+07
Q8K0C4	Lanosterol 14-alpha demethylase	Cyp51a1	56.7	49	3	1	1	1	2.02e+06
P54822	Adenylosuccinate lyase	Adsl	54.8	49	4	2	2	2	1.82e+07
Q8BK30	NADH dehydrogenase [ubiquinone] flavoprotein 3, mitochondrial	Ndufv3	11.8	49	11	1	1	1	3.13e+07
Q9D6I3	Profilin-4	Pfn4	14.4	49	12	1	1	1	1.33e+06
Q9WTM5	RuvB-like 2	Ruvbl2	51.1	49	8	3	3	3	1.48e+07
P70281	Synaptonemal complex protein 3	Sycp3	29.3	49	5	2	2	2	2.16e+07
Q8CJI4	Testis-specific H1 histone	H1-7	44.4	49	4	2	2	2	1.38e+07
Q9DCL2	Cytosolic iron-sulfur assembly component 2A	Ciao2a	18.4	49	6	1	1	1	8.61e+06
P28271	Cytoplasmic aconitate hydratase	Aco1	98.1	49	4	2	2	2	3.06e+06
P02535	Keratin, type I cytoskeletal 10	Krt10	57.7	49	4	2	2	2	1.35e+07
Q91WJ8	Far upstream element-binding protein 1	Fubp1	68.5	49	4	2	2	2	1.04e+07
Q922P9	Cytokine-like nuclear factor N-PAC	Glyr1	59.7	49	2	1	1	1	5.90e+06
Q05CL8	La-related protein 7	Larp7	64.8	49	4	2	2	2	8.79e+06
Q78T54	Vacuolar ATPase assembly integral membrane protein Vma21	Vma21	11.4	49	13	1	1	1	2.79e+07
Q9CQ46	Dynein regulatory complex protein 8	Efcab2	18.9	48	15	2	2	2	1.93e+07
Q9CZW5	Mitochondrial import receptor subunit TOM70	Tomm70	67.5	48	3	2	2	2	1.17e+07
Q8R081	Heterogeneous nuclear ribonucleoprotein L	Hnrnpl	63.9	48	6	3	3	3	1.27e+08
Q61545	RNA-binding protein EWS	Ewsr1	68.4	48	1	1	1	1	1.07e+07
Q9DCM4	Dynein axonemal light chain 4	Dnal4	12	48	9	1	1	1	1.24e+07
Q61823	Programmed cell death protein 4	Pdcd4	51.7	48	5	2	2	2	1.77e+07
Q9D8Y1	Transmembrane protein 126A	Tmem126a	21.5	48	15	3	3	3	4.14e+07
P31428	Dipeptidase 1	Dpep1	45.7	48	5	1	1	1	4.35e+06
Q6V5K9	Zinc finger protein 474	Znf474	38.1	47	3	2	2	2	6.14e+07
Q63871	DNA-directed RNA polymerases I, II, and III subunit RPABC4	Polr2k	7	47	12	1	1	1	1.02e+07
O09107	Insulin-like 3	Insl3	13.6	47	17	2	2	2	5.75e+07
P83882	60S ribosomal protein L36a	Rpl36a	12.4	47	16	2	2	2	1.03e+08
Q9CRW3	UPF0538 protein C2orf76 homolog	--	14.6	47	13	1	1	1	3.00e+06
Q60736	Zona pellucida sperm-binding protein 3 receptor	Zp3r	64.9	47	3	2	2	2	1.56e+07
Q9JMH6	Thioredoxin reductase 1, cytoplasmic	Txnrd1	67	47	2	1	1	1	1.67e+06
P47199	Quinone oxidoreductase	Cryz	35.2	47	9	2	2	2	6.33e+06
Q8VBT9	Tether containing UBX domain for GLUT4	Aspscr1	59.8	47	3	1	1	1	4.89e+06
Q923B0	Gamma-glutamylaminecyclotransferase	Ggact	17.1	47	15	2	2	2	1.88e+07
P42925	Peroxisomal membrane protein 2	Pxmp2	22.3	47	5	1	1	1	2.07e+06
O89017	Legumain	Lgmn	49.3	47	4	1	1	1	5.83e+06
O35887	Calumenin	Calu	37	46	3	1	1	1	7.84e+06
Q9DBG9	Tax1-binding protein 3	Tax1bp3	13.7	46	14	1	1	1	1.03e+07
Q8BHN3	Neutral alpha-glucosidase AB	Ganab	106.8	46	3	2	2	2	1.93e+07
O09044	Synaptosomal-associated protein 23	Snap23	23.2	46	13	2	2	2	6.48e+06
P32067	Lupus La protein homolog	Ssb	47.7	46	3	1	1	1	4.03e+06
P33622	Apolipoprotein C-III	Apoc3	11	46	19	1	1	1	8.58e+06
Q9WTZ1	RING-box protein 2	Rnf7	12.7	46	11	1	1	1	4.66e+06
Q8BMA6	Signal recognition particle subunit SRP68	Srp68	70.5	46	2	1	1	1	2.93e+06
Q45VK7	Cytoplasmic dynein 2 heavy chain 1	Dync2h1	492	46	0	1	1	1	3.89e+06
P14069	Protein S100-A6	S100a6	10	46	16	2	2	3	1.00e+08
Q9CR88	28S ribosomal protein S14, mitochondrial	Mrps14	14.9	46	12	1	1	1	4.21e+06
Q9CQF3	Cleavage and polyadenylation specificity factor subunit 5	Nudt21	26.2	46	7	1	1	1	9.39e+06
Q9EPV8	Ubiquitin-like protein 5	Ubl5	8.5	46	25	2	2	2	5.82e+07
C0HK79	Adipocyte-related X-chromosome expressed sequence 1	Arxes1	20.1	46	12	2	2	2	2.78e+07
Q99JT9	Acireductone dioxygenase	Adi1	21.5	46	12	2	2	2	1.61e+07
Q6PIX9	Uncharacterized protein C17orf80 homolog	D11Wsu47e	60.2	46	3	1	1	1	1.28e+07
P61804	Dolichyl-diphosphooligosaccharide--protein glycosyltransferase subunit DAD1	Dad1	12.5	46	9	1	1	1	7.92e+06
Q9CPX8	Cytochrome b-c1 complex subunit 10	Uqcr11	6.5	46	21	1	1	1	1.01e+07
Q8R5M8	Cell adhesion molecule 1	Cadm1	49.8	46	3	1	1	2	7.82e+06
Q8VCM7	Fibrinogen gamma chain	Fgg	49.4	46	2	1	1	1	4.95e+06
Q60973	Histone-binding protein RBBP7	Rbbp7	47.8	46	4	2	2	2	1.97e+07
P56959	RNA-binding protein FUS	Fus	52.6	46	5	1	1	1	7.63e+06
Q9CQA6	Coiled-coil-helix-coiled-coil-helix domain-containing protein 1	Chchd1	13.6	45	14	1	1	1	7.32e+06
P32233	Developmentally-regulated GTP-binding protein 1	Drg1	40.5	45	4	1	1	1	2.62e+06
Q3THS6	S-adenosylmethionine synthase isoform type-2	Mat2a	43.7	45	4	1	1	1	9.76e+06
Q8BU14	Translocation protein SEC62	Sec62	45.6	45	3	1	1	1	4.37e+06
Q9D6J6	NADH dehydrogenase [ubiquinone] flavoprotein 2, mitochondrial	Ndufv2	27.3	45	4	1	1	1	1.03e+07
Q9CY16	28S ribosomal protein S28, mitochondrial	Mrps28	20.5	45	5	1	1	1	6.64e+06
P14115	60S ribosomal protein L27a	Rpl27a	16.6	45	12	2	2	2	3.92e+08
Q8K3D3	DNA repair protein SWI5 homolog	Swi5	10.3	45	26	2	2	2	2.00e+07
Q8C0L8	Conserved oligomeric Golgi complex subunit 5	Cog5	91.3	45	2	1	1	1	1.57e+06
Q9CR09	Ubiquitin-fold modifier-conjugating enzyme 1	Ufc1	19.5	45	10	2	2	2	6.04e+07
Q6PIU9	Uncharacterized protein FLJ45252 homolog	--	37.7	45	5	1	1	1	2.25e+06
Q9CQF0	39S ribosomal protein L11, mitochondrial	Mrpl11	20.7	45	15	2	2	2	1.69e+07
Q9DB16	Calcium-binding protein 39-like	Cab39l	39.1	45	3	1	1	1	6.30e+06
Q9CQS8	Protein transport protein Sec61 subunit beta	Sec61b	10	45	26	2	2	2	1.71e+08
Q6P4T2	U5 small nuclear ribonucleoprotein 200 kDa helicase	Snrnp200	244.4	45	1	1	1	1	1.41e+06
Q6PHN9	Ras-related protein Rab-35	Rab35	23	45	5	1	1	1	1.78e+08
Q8BGU5	Cyclin-Y	Ccny	39.4	45	3	1	1	1	3.72e+06
Q9R1K9	Centrin-2	Cetn2	19.8	45	16	1	2	2	2.59e+06
Q99MW1	Serine/threonine-protein kinase 31	Stk31	114.9	44	1	1	1	1	5.34e+06
Q9D593	V-type proton ATPase subunit E 2	Atp6v1e2	26.3	44	8	2	2	2	8.41e+06
Q505B7	Protein archease	Zbtb8os	19.7	44	6	1	1	1	1.72e+07
Q8VCH8	UBX domain-containing protein 4	Ubxn4	56.4	44	4	1	1	1
P97370	Sodium/potassium-transporting ATPase subunit beta-3	Atp1b3	31.8	44	11	2	2	2	4.16e+06
Q9DBL1	Short/branched chain specific acyl-CoA dehydrogenase, mitochondrial	Acadsb	47.8	44	5	1	1	1	3.80e+06
O88384	Vesicle transport through interaction with t-SNAREs homolog 1B	Vti1b	26.7	44	5	1	1	1	7.11e+06
Q4VAE3	Transmembrane protein 65	Tmem65	24.9	44	5	1	1	1	4.49e+06
Q9EP72	ER membrane protein complex subunit 7	Emc7	26.3	44	5	1	1	1	1.45e+07
Q8BTI8	Serine/arginine repetitive matrix protein 2	Srrm2	294.7	44	1	2	2	2	2.16e+07
Q9CQQ0	Small integral membrane protein 8	Smim8	11.1	44	12	1	1	2	1.15e+07
Q3UE17	RNA-binding protein MEX3D	Mex3d	65.3	44	2	1	1	1	3.62e+06
Q9QUH0	Glutaredoxin-1	Glrx	11.9	44	16	2	2	2	5.17e+07
Q9R0X0	Mediator of RNA polymerase II transcription subunit 20	Med20	23.2	43	5	1	1	1	1.09e+07
Q99JX4	Eukaryotic translation initiation factor 3 subunit M	Eif3m	42.5	43	10	2	2	2	8.03e+06
Q9D1I5	Methylmalonyl-CoA epimerase, mitochondrial	Mcee	19	43	11	1	1	1	8.16e+06
Q6P8X1	Sorting nexin-6	Snx6	46.6	43	3	1	1	1	4.02e+06
Q922Q1	Mitochondrial amidoxime reducing component 2	Mtarc2	38.2	43	4	2	2	2	1.68e+07
O88587	Catechol O-methyltransferase	Comt	29.5	43	6	1	1	1	3.70e+06
Q99KN9	Clathrin interactor 1	Clint1	68.5	43	2	1	1	1	7.42e+06
Q9D3R3	Centrosomal protein of 72 kDa	Cep72	72.4	43	4	2	2	2	1.04e+07
Q8BHE8	m-AAA protease-interacting protein 1, mitochondrial	Maip1	33	43	3	1	1	1	2.37e+06
Q9CR26	Vacuolar protein sorting-associated protein VTA1 homolog	Vta1	33.9	43	5	1	1	1	3.96e+06
P01644	Ig kappa chain V-V region HP R16.7	--	11.9	43	17	1	1	1
P62715	Serine/threonine-protein phosphatase 2A catalytic subunit beta isoform	Ppp2cb	35.6	43	4	1	1	1	2.11e+07
Q8VED9	Galectin-related protein	Lgalsl	18.9	43	11	1	1	1	2.57e+06
Q9CQR6	Serine/threonine-protein phosphatase 6 catalytic subunit	Ppp6c	35.1	43	3	1	1	1	8.04e+06
Q91X96	Guanine nucleotide exchange factor MSS4	Rabif	13.9	42	16	2	2	2	1.61e+07
Q8CES1	Transmembrane protein PMIS2	Pmis2	11	42	14	1	1	1	1.05e+07
Q9ES97	Reticulon-3	Rtn3	103.8	42	1	1	1	1	1.07e+07
Q562E2	BTB/POZ domain-containing protein KCTD19	Kctd19	104.8	42	1	1	1	1	2.28e+06
Q3UBX0	Transmembrane protein 109	Tmem109	26.3	42	5	1	1	1	3.56e+07
Q8VH51	RNA-binding protein 39	Rbm39	59.4	42	6	1	1	1	1.84e+06
O35593	26S proteasome non-ATPase regulatory subunit 14	Psmd14	34.6	42	6	2	2	2	3.27e+07
Q9D8T7	SRA stem-loop-interacting RNA-binding protein, mitochondrial	Slirp	12.6	42	11	2	2	2	2.34e+07
Q5SUE7	Adenosine deaminase domain-containing protein 1	Adad1	67.8	42	5	2	2	2	1.12e+07
Q66JS6	Eukaryotic translation initiation factor 3 subunit J-B	Eif3j2	29.5	42	8	2	2	2	1.79e+07
Q9DB05	Alpha-soluble NSF attachment protein	Napa	33.2	42	7	2	2	2	1.48e+07
Q5PR68	Centrosomal protein of 112 kDa	Cep112	112.6	42	2	1	1	1	1.95e+06
Q8BXC6	COMM domain-containing protein 2	Commd2	22.8	42	10	1	1	1	4.23e+06
Q8VDK1	Deaminated glutathione amidase	Nit1	35.7	42	8	1	1	1	1.88e+06
Q9DD18	D-aminoacyl-tRNA deacylase 1	Dtd1	23.4	42	7	1	1	1	7.09e+06
Q8BKX1	Brain-specific angiogenesis inhibitor 1-associated protein 2	Baiap2	59.2	42	2	1	1	1	1.46e+06
Q99N89	39S ribosomal protein L43, mitochondrial	Mrpl43	20.2	41	6	1	1	1	9.63e+06
Q9DAL0	Small integral membrane protein 23	Smim23	15.8	41	7	1	1	1	1.21e+07
Q99LD8	N(G),N(G)-dimethylarginine dimethylaminohydrolase 2	Ddah2	29.6	41	4	1	1	1	3.26e+06
Q80Y75	DnaJ homolog subfamily B member 13	Dnajb13	36.1	41	4	1	1	1	1.05e+07
P06797	Procathepsin L	Ctsl	37.5	41	4	1	1	1
Q9CXF4	TBC1 domain family member 15	Tbc1d15	76.5	41	2	1	1	1	3.39e+07
P97821	Dipeptidyl peptidase 1	Ctsc	52.3	41	3	1	1	1	5.98e+06
Q9Z1X4	Interleukin enhancer-binding factor 3	Ilf3	96	41	2	1	1	1	3.53e+06
P02798	Metallothionein-2	Mt2	6.1	41	20	1	1	1	7.42e+06
Q9DBZ5	Eukaryotic translation initiation factor 3 subunit K	Eif3k	25.1	41	11	1	1	1	5.58e+06
Q9DAR0	Uncharacterized protein C5orf49 homolog	--	20.8	41	9	1	1	1	1.36e+06
Q9JK48	Endophilin-B1	Sh3glb1	40.8	41	4	1	1	1	3.88e+06
Q9D1I6	39S ribosomal protein L14, mitochondrial	Mrpl14	15.9	41	6	1	1	1	2.68e+06
Q9D823	60S ribosomal protein L37	Rpl37	11.1	41	7	2	2	2	3.48e+07
Q63850	Nuclear pore glycoprotein p62	Nup62	53.2	41	4	2	2	2	1.24e+07
Q9D9Z1	Small kinetochore-associated protein	Knstrn	34.7	41	4	1	1	1	7.91e+06
Q30KN3	Beta-defensin 33	Defb33	7.1	40	19	1	1	1
O35344	Importin subunit alpha-4	Kpna3	57.7	40	7	2	2	2	8.14e+06
Q9CQW0	ER membrane protein complex subunit 6	Emc6	12	40	11	1	1	1	8.29e+06
O55102	Biogenesis of lysosome-related organelles complex 1 subunit 1	Bloc1s1	14.3	40	22	2	2	2	1.84e+07
Q8BG81	Polymerase delta-interacting protein 3	Poldip3	46.1	40	2	1	1	1	1.95e+06
Q9DA80	Radial spoke head protein 3 homolog B	Rsph3b	45.1	40	5	1	1	1	1.22e+06
Q8BL97	Serine/arginine-rich splicing factor 7	Srsf7	30.8	40	4	1	1	1	1.93e+07
Q9WTU6	Mitogen-activated protein kinase 9	Mapk9	48.2	40	3	1	1	1	1.54e+06
Q8R1B4	Eukaryotic translation initiation factor 3 subunit C	Eif3c	105.5	40	1	1	1	1	6.98e+06
Q9CQH3	NADH dehydrogenase [ubiquinone] 1 beta subcomplex subunit 5, mitochondrial	Ndufb5	21.7	40	4	1	1	1	4.80e+07
Q9JLJ2	4-trimethylaminobutyraldehyde dehydrogenase	Aldh9a1	53.5	40	7	3	3	3	7.35e+07
Q9CYA0	Protein disulfide isomerase Creld2	Creld2	38.2	40	8	3	3	3	5.93e+07
P62876	DNA-directed RNA polymerases I, II, and III subunit RPABC5	Polr2l	7.6	40	30	2	2	2	2.56e+07
P47740	Aldehyde dehydrogenase family 3 member A2	Aldh3a2	53.9	39	4	1	1	1	1.78e+06
Q80X90	Filamin-B	Flnb	277.7	39	0	1	1	1	2.02e+06
Q6PE15	Palmitoyl-protein thioesterase ABHD10, mitochondrial	Abhd10	33	39	4	1	1	1	9.40e+06
Q91WQ3	Tyrosine--tRNA ligase, cytoplasmic	Yars1	59.1	39	4	2	2	2	7.56e+06
P97822	Acidic leucine-rich nuclear phosphoprotein 32 family member E	Anp32e	29.6	39	6	1	1	1
Q9Z2D8	Methyl-CpG-binding domain protein 3	Mbd3	32.1	39	5	1	1	1	1.90e+06
Q62448	Eukaryotic translation initiation factor 4 gamma 2	Eif4g2	102	39	1	1	1	1	1.90e+06
B1AR13	CDGSH iron-sulfur domain-containing protein 3, mitochondrial	Cisd3	15.7	39	12	2	2	2	1.71e+07
P56379	ATP synthase subunit ATP5MPL, mitochondrial	Atp5mpl	6.7	39	14	1	1	2	6.01e+07
Q9CQT5	Proteasome maturation protein	Pomp	15.8	39	11	1	1	1	1.95e+06
Q91WD5	NADH dehydrogenase [ubiquinone] iron-sulfur protein 2, mitochondrial	Ndufs2	52.6	39	4	1	1	1
Q8BGB7	Enolase-phosphatase E1	Enoph1	28.6	39	5	1	1	1	5.00e+06
E9Q735	Ubiquitin conjugation factor E4 A	Ube4a	118.1	38	1	1	1	1	1.67e+06
G3XA57	Rab11 family-interacting protein 2	Rab11fip2	58.2	38	2	1	1	1	2.97e+06
Q8R1T1	Charged multivesicular body protein 7	Chmp7	50.6	38	3	1	1	1	1.15e+06
Q9R0A0	Peroxisomal membrane protein PEX14	Pex14	41.2	38	2	1	1	1	5.30e+06
Q9Z0P5	Twinfilin-2	Twf2	39.4	38	5	1	1	1
Q8BJU0	Small glutamine-rich tetratricopeptide repeat-containing protein alpha	Sgta	34.3	38	4	1	1	1	3.18e+06
Q8VE95	UPF0598 protein C8orf82 homolog	--	24.3	38	6	1	1	1	2.26e+06
Q9CQ56	Vesicle transport protein USE1	Use1	30.6	38	4	1	1	1	5.88e+06
Q8CGK3	Lon protease homolog, mitochondrial	Lonp1	105.8	38	1	1	1	1	4.56e+06
Q8JZQ9	Eukaryotic translation initiation factor 3 subunit B	Eif3b	91.3	38	2	1	1	1	4.97e+06
P56371	Ras-related protein Rab-4A	Rab4a	24.4	38	6	1	1	1	1.19e+06
A2AKX3	Probable helicase senataxin	Setx	297.4	38	0	1	1	1	5.09e+06
L0N7N1	Kinesin-like protein KIF14	Kif14	186.3	38	1	1	1	1	4.50e+06
Q8VCT3	Aminopeptidase B	Rnpep	72.4	37	2	1	1	1
Q9CY50	Translocon-associated protein subunit alpha	Ssr1	32	37	5	1	1	1	4.65e+06
Q9D3P8	Plasminogen receptor (KT)	Plgrkt	17.3	37	14	2	2	2	2.91e+07
Q7M6Y3	Phosphatidylinositol-binding clathrin assembly protein	Picalm	71.5	37	2	1	1	1	1.43e+06
O35459	Delta(3,5)-Delta(2,4)-dienoyl-CoA isomerase, mitochondrial	Ech1	36.1	37	5	1	1	1	6.57e+06
P17047	Lysosome-associated membrane glycoprotein 2	Lamp2	45.7	37	2	1	1	1	1.44e+07
Q9DCT8	Cysteine-rich protein 2	Crip2	22.7	37	15	1	1	1	5.77e+06
Q9D820	Prolyl-tRNA synthetase associated domain-containing protein 1	Prorsd1	18.9	37	4	1	1	1	9.50e+06
Q99KV1	DnaJ homolog subfamily B member 11	Dnajb11	40.5	37	3	1	1	1	1.78e+07
O09131	Glutathione S-transferase omega-1	Gsto1	27.5	37	4	1	1	1	2.68e+06
Q62188	Dihydropyrimidinase-related protein 3	Dpysl3	61.9	37	5	2	2	2	1.91e+07
P84104	Serine/arginine-rich splicing factor 3	Srsf3	19.3	37	5	1	1	1	6.81e+07
P97346	Nucleoredoxin	Nxn	48.3	37	4	1	1	1	2.20e+06
Q9Z0S1	3'(2'),5'-bisphosphate nucleotidase 1	Bpnt1	33.2	36	12	2	2	2	1.03e+07
Q9DBH5	Vesicular integral-membrane protein VIP36	Lman2	40.4	36	13	3	3	3	3.47e+07
Q9CQP3	Coiled-coil-helix-coiled-coil-helix domain-containing protein 5	Chchd5	12.3	36	13	1	1	1	5.66e+06
Q9CQN7	39S ribosomal protein L41, mitochondrial	Mrpl41	15.3	36	14	2	2	2	1.81e+07
P70698	CTP synthase 1	Ctps1	66.6	36	3	1	1	1	1.86e+06
Q60936	Atypical kinase COQ8A, mitochondrial	Coq8a	71.7	36	2	1	1	1	1.83e+06
Q99J09	Methylosome protein 50	Wdr77	36.9	36	9	2	2	2	8.64e+06
Q9CZM2	60S ribosomal protein L15	Rpl15	24.1	36	3	1	1	1	2.37e+07
E9Q3S4	Mitogen-activated protein kinase kinase kinase 19	Map3k19	146.3	36	1	1	1	1	2.65e+08
Q9JL62	Glycolipid transfer protein	Gltp	23.7	36	7	2	2	2	1.64e+07
Q8CII2	Cell division cycle protein 123 homolog	Cdc123	38.8	36	2	1	1	1	1.16e+07
P50518	V-type proton ATPase subunit E 1	Atp6v1e1	26.1	36	5	1	1	1	2.87e+06
P00920	Carbonic anhydrase 2	Ca2	29	36	6	1	1	1	6.65e+06
P26369	Splicing factor U2AF 65 kDa subunit	U2af2	53.5	36	2	1	1	1	7.33e+06
Q9R112	Sulfide:quinone oxidoreductase, mitochondrial	Sqor	50.3	36	4	1	1	1	1.04e+06
Q922Q6	Protein ABHD14A	Abhd14a	27.8	36	6	1	1	1	2.57e+06
Q7TQH0	Ataxin-2-like protein	Atxn2l	110.6	36	1	1	1	1	9.02e+06
G3X8R9	Transmembrane domain-containing protein TMIGD3	Tmigd3	23.4	36	7	1	1	1	1.77e+06
Q9WVJ3	Carboxypeptidase Q	Cpq	51.8	36	2	1	1	1	4.43e+08
P46467	Vacuolar protein sorting-associated protein 4B	Vps4b	49.4	35	3	1	1	1	4.54e+06
P54726	UV excision repair protein RAD23 homolog A	Rad23a	39.7	35	2	1	1	1	8.06e+06
Q9Z1G3	V-type proton ATPase subunit C 1	Atp6v1c1	43.9	35	5	1	1	1	1.44e+06
Q8VC85	U6 snRNA-associated Sm-like protein LSm1	Lsm1	15.2	35	5	1	1	1	4.29e+06
P56212	cAMP-regulated phosphoprotein 19	Arpp19	12.3	35	10	1	1	1	5.90e+06
O35594	Intraflagellar transport protein 81 homolog	Ift81	79.2	35	1	1	1	1	1.67e+06
Q8CCS6	Polyadenylate-binding protein 2	Pabpn1	32.3	35	4	1	1	1	1.89e+07
Q9QZ06	Toll-interacting protein	Tollip	30.3	35	5	1	1	1	1.06e+07
Q8CDR2	Radial spoke head protein 6 homolog A	Rsph6a	80.2	35	3	1	1	1	5.12e+06
Q8CHU3	Epsin-2	Epn2	63.4	35	2	1	1	1	2.53e+06
Q9CQB5	CDGSH iron-sulfur domain-containing protein 2	Cisd2	15.2	35	16	2	2	2	4.05e+07
Q60809	CCR4-NOT transcription complex subunit 7	Cnot7	32.7	34	4	1	1	1	2.40e+06
Q5SSW2	Proteasome activator complex subunit 4	Psme4	211.1	34	1	1	1	1	2.19e+06
Q9CQ29	RING finger protein 151	Rnf151	27.2	34	4	1	1	1	3.65e+06
Q61647	Hyaluronan synthase 1	Has1	65.5	34	1	1	1	1	2.85e+07
Q8CGB6	Tensin-2	Tns2	151.9	34	1	1	1	1
Q9D6Z0	Alpha-ketoglutarate-dependent dioxygenase alkB homolog 7, mitochondrial	Alkbh7	25	34	10	1	1	1	3.42e+06
Q9CR20	Immediate early response 3-interacting protein 1	Ier3ip1	9	34	24	1	1	1	1.52e+07
P60060	Protein transport protein Sec61 subunit gamma	Sec61g	7.7	34	19	1	1	1	3.81e+07
P11672	Neutrophil gelatinase-associated lipocalin	Lcn2	22.9	34	7	1	1	1	4.63e+06
Q9Z2X2	26S proteasome non-ATPase regulatory subunit 10	Psmd10	25.1	34	4	1	1	1	3.12e+06
Q8BRF7	Sec1 family domain-containing protein 1	Scfd1	72.3	34	2	1	1	1	2.90e+06
Q9DA48	Sperm acrosome membrane-associated protein 1	Spaca1	33.3	34	7	2	2	2	4.04e+07
Q9CQG1	Putative glutathione-specific gamma-glutamylcyclotransferase 2	Chac2	20.1	34	10	1	1	1
Q80Y39	Uncharacterized protein C10orf62 homolog	--	34	34	5	1	1	1	7.49e+06
P01723	Ig lambda-1 chain V region	--	12.2	34	8	1	1	1	7.03e+06
Q9EPL8	Importin-7	Ipo7	119.4	34	1	1	1	1	1.87e+06
Q9CRB9	MICOS complex subunit Mic19	Chchd3	26.3	33	5	1	1	1	1.07e+07
Q920A5	Retinoid-inducible serine carboxypeptidase	Scpep1	50.9	33	2	1	1	1	2.30e+07
Q9DAA7	Uncharacterized protein C1orf100 homolog	--	17	33	7	1	1	1	1.35e+06
Q6PB66	Leucine-rich PPR motif-containing protein, mitochondrial	Lrpprc	156.5	33	1	1	1	1	4.07e+06
Q64521	Glycerol-3-phosphate dehydrogenase, mitochondrial	Gpd2	80.9	33	1	1	1	1	2.35e+06
P61027	Ras-related protein Rab-10	Rab10	22.5	33	6	1	1	1	7.39e+06
Q9D1Q4	Dolichol-phosphate mannosyltransferase subunit 3	Dpm3	10.1	33	13	1	1	1	6.10e+06
P84096	Rho-related GTP-binding protein RhoG	Rhog	21.3	33	9	1	1	1	4.27e+06
Q8VC60	Beta-galactosidase-1-like protein	Glb1l	73.2	33	2	1	1	1	2.58e+07
Q922Q8	Leucine-rich repeat-containing protein 59	Lrrc59	34.9	33	4	1	1	1	5.95e+06
P31532	Serum amyloid A-4 protein	Saa4	15.1	33	9	1	1	1	1.08e+07
Q80ZM7	Transcription initiation factor IIA subunit 2	Gtf2a2	12.5	33	8	1	1	1	4.55e+07
Q91VS7	Microsomal glutathione S-transferase 1	Mgst1	17.5	33	8	1	1	1	1.54e+07
P62313	U6 snRNA-associated Sm-like protein LSm6	Lsm6	9.1	33	14	1	1	1	3.56e+07
O35143	ATPase inhibitor, mitochondrial	Atp5if1	12.2	33	7	1	1	1	2.02e+08
P63271	Transcription elongation factor SPT4-A	Supt4h1a	13.2	33	14	1	1	1	1.30e+07
Q9CYR6	Phosphoacetylglucosamine mutase	Pgm3	59.4	32	2	1	1	1	2.53e+06
Q9Z0H6	Cystatin-9	Cst9	16.1	32	7	1	1	1	8.83e+06
Q9D4D4	Transketolase-like protein 2	Tktl2	68.4	32	2	1	1	1
P61219	DNA-directed RNA polymerases I, II, and III subunit RPABC2	Polr2f	14.5	32	6	1	1	1	1.47e+07
Q6ZWX6	Eukaryotic translation initiation factor 2 subunit 1	Eif2s1	36.1	32	3	1	1	1	8.17e+06
Q8R4Y8	Rotatin	Rttn	248.3	32	0	1	1	1	1.73e+07
Q9CWG9	Biogenesis of lysosome-related organelles complex 1 subunit 2	Bloc1s2	16.3	32	8	1	1	1	7.60e+06
Q91YH5	Atlastin-3	Atl3	60.5	32	2	1	1	1	3.44e+06
Q6PDI5	Proteasome adapter and scaffold protein ECM29	Ecpas	203.6	32	1	1	1	1	3.26e+06
Q922W5	Pyrroline-5-carboxylate reductase 1, mitochondrial	Pycr1	32.4	32	4	1	1	1	5.66e+06
Q8CH09	SURP and G-patch domain-containing protein 2	Sugp2	118	32	1	1	1	1	6.39e+06
Q6VH22	Intraflagellar transport protein 172 homolog	Ift172	197.4	32	1	1	1	1	3.18e+06
Q9CXE7	Transmembrane emp24 domain-containing protein 5	Tmed5	26.2	32	5	1	1	1	3.92e+06
Q60718	Disintegrin and metalloproteinase domain-containing protein 2	Adam2	82.3	32	1	1	1	1	9.96e+06
Q99L45	Eukaryotic translation initiation factor 2 subunit 2	Eif2s2	38.1	32	3	1	1	1	1.11e+07
O35083	1-acyl-sn-glycerol-3-phosphate acyltransferase alpha	Agpat1	31.7	32	11	2	2	2	1.19e+08
Q8BY87	Ubiquitin carboxyl-terminal hydrolase 47	Usp47	157.4	31	1	1	1	1	5.23e+07
Q99J47	Dehydrogenase/reductase SDR family member 7B	Dhrs7b	35	31	3	1	1	1
Q9JI75	Ribosyldihydronicotinamide dehydrogenase [quinone]	Nqo2	26.2	31	7	1	1	1	3.32e+06
P11440	Cyclin-dependent kinase 1	Cdk1	34.1	31	7	1	2	2	5.71e+06
Q9Z204	Heterogeneous nuclear ribonucleoproteins C1/C2	Hnrnpc	34.4	31	3	1	1	1	6.88e+06
Q9D1G5	Leucine-rich repeat-containing protein 57	Lrrc57	26.7	31	5	1	1	1	3.94e+06
Q811W1	Alanine and arginine-rich domain-containing protein	Aard	18.9	31	5	1	1	1	2.50e+06
Q91WR5	Aldo-keto reductase family 1 member C21	Akr1c21	36.9	30	3	1	1	1
Q8VBW6	NEDD8-activating enzyme E1 regulatory subunit	Nae1	60.2	30	3	1	1	1	9.00e+06
Q6NSU3	Glycosyltransferase 8 domain-containing protein 1	Glt8d1	42	30	3	1	1	1	1.76e+06
Q9DCF9	Translocon-associated protein subunit gamma	Ssr3	21.1	30	8	1	1	1
P70398	Probable ubiquitin carboxyl-terminal hydrolase FAF-X	Usp9x	290.5	30	1	1	1	1	1.61e+06
Q9CXR1	Dehydrogenase/reductase SDR family member 7	Dhrs7	38.1	30	6	1	1	1	3.04e+06
Q9WVA3	Mitotic checkpoint protein BUB3	Bub3	36.9	30	2	1	1	1	4.42e+06
Q497K7	Transmembrane protein 247	Tmem247	24	30	11	1	1	1	3.61e+06
Q9D0B5	Thiosulfate sulfurtransferase/rhodanese-like domain-containing protein 3	Tstd3	17.3	30	15	1	1	1
Q9CRB2	H/ACA ribonucleoprotein complex subunit 2	Nhp2	17.2	30	10	1	1	1	3.30e+06
P53810	Phosphatidylinositol transfer protein alpha isoform	Pitpna	31.9	30	5	1	1	1	8.50e+06
Q99LI7	Cleavage stimulation factor subunit 3	Cstf3	82.8	30	3	1	1	1	2.90e+06
Q2YDW2	Protein misato homolog 1	Msto1	61.2	30	4	2	2	2	5.00e+06
Q3V1L4	Cytosolic purine 5'-nucleotidase	Nt5c2	64.8	30	2	1	1	1	1.63e+06
Q9BCZ4	Selenoprotein S	Selenos	21.5	30	8	1	1	1
O35405	5'-3' exonuclease PLD3	Pld3	54.4	30	5	2	2	2	1.17e+07
Q9WVL0	Maleylacetoacetate isomerase	Gstz1	24.3	29	6	1	1	1	2.55e+06
Q64442	Sorbitol dehydrogenase	Sord	38.2	29	7	2	2	2	5.67e+07
Q8BK63	Casein kinase I isoform alpha	Csnk1a1	38.9	29	2	1	1	1	6.56e+06
Q8BZA9	Fructose-2,6-bisphosphatase TIGAR	Tigar	29.2	29	6	1	1	1	7.36e+06
Q8BZ98	Dynamin-3	Dnm3	97.1	29	1	1	1	1	5.45e+06
Q6PDY2	2-aminoethanethiol dioxygenase	Ado	28.4	29	11	1	1	1
Q9R0U0	Serine/arginine-rich splicing factor 10	Srsf10	31.3	29	4	1	1	1	1.63e+07
Q91Z49	UAP56-interacting factor	Fyttd1	35.9	29	4	1	1	1	1.40e+07
P97401	Secreted frizzled-related protein 3	Frzb	36	29	5	1	1	1
Q3TIR3	Synembryn-A	Ric8a	59.8	29	1	1	1	1	8.19e+07
Q9WVQ0	Polyamine-modulated factor 1-binding protein 1	Pmfbp1	119.3	29	1	1	1	1	2.94e+07
P97447	Four and a half LIM domains protein 1	Fhl1	31.9	28	3	1	1	1
P70122	Ribosome maturation protein SBDS	Sbds	28.8	28	3	1	1	1	7.16e+06
Q8BGE6	Cysteine protease ATG4B	Atg4b	44.3	28	5	1	1	1
Q9D8T2	Gasdermin-D	Gsdmd	53.2	28	1	1	1	1	1.41e+07
Q99L04	Dehydrogenase/reductase SDR family member 1	Dhrs1	34	28	7	1	1	1	2.64e+06
Q8CHP5	Partner of Y14 and mago	Pym1	22.7	28	6	1	1	1	1.63e+06
Q9CQC6	eIF5-mimic protein 2	Bzw1	48	28	3	1	1	1	6.98e+06
Q9QZQ1	Afadin	Afdn	206.4	28	1	1	1	1
P50428	Arylsulfatase A	Arsa	53.7	28	8	1	1	1
Q06138	Calcium-binding protein 39	Cab39	39.8	28	3	1	1	1	6.30e+06
Q61147	Ceruloplasmin	Cp	121.1	27	1	1	1	1	1.84e+06
Q99LS3	Phosphoserine phosphatase	Psph	25.1	27	4	1	1	1	5.69e+06
Q9DD02	Protein Hikeshi	Hikeshi	21.6	27	5	1	1	1	1.12e+07
Q9D9Z7	Histone H2B variant L1	H2bl1	14.2	27	9	1	1	1	3.70e+07
F2Z461	E3 ISG15--protein ligase Herc6	Herc6	112.9	27	1	1	1	1	1.92e+07
O88545	COP9 signalosome complex subunit 6	Cops6	35.9	27	2	1	1	1	6.61e+06
Q8BJF9	Charged multivesicular body protein 2b	Chmp2b	23.9	27	5	1	1	1	1.64e+07
Q9CQE6	Histone chaperone ASF1A	Asf1a	22.9	27	14	1	1	2	3.69e+06
Q8VDW4	Ubiquitin-conjugating enzyme E2 W	Ube2w	17.3	27	4	1	1	1	3.85e+06
Q6PGC1	ATP-dependent RNA helicase DHX29	Dhx29	153.9	27	1	1	1	1	2.28e+09
Q9D173	Mitochondrial import receptor subunit TOM7 homolog	Tomm7	6.2	27	11	1	1	1	8.07e+06
P46664	Adenylosuccinate synthetase isozyme 2	Adss2	50	27	2	1	1	1	3.29e+06
Q9WUK4	Replication factor C subunit 2	Rfc2	38.7	27	2	1	1	1	1.27e+07
O54887	Testis-specific serine kinase substrate	Tsks	63.5	27	3	1	1	1	2.72e+06
Q7M729	Sodium channel subunit beta-4	Scn4b	25.2	27	4	1	1	1	2.67e+07
Q8K0T2	Cytoplasmic dynein 2 light intermediate chain 1	Dync2li1	39.4	27	5	1	1	1	3.76e+06
Q9CWE0	Mitochondrial fission regulator 1-like	Mtfr1l	31.7	27	4	1	1	1
Q9EST4	Proteasome assembly chaperone 2	Psmg2	29.5	27	3	1	1	1	6.41e+06
Q9Z239	Phospholemman	Fxyd1	10.3	27	13	1	1	1	1.17e+07
Q8R2N2	U3 small nucleolar RNA-associated protein 4 homolog	Utp4	76.9	27	1	1	1	1	3.65e+07
Q8BTU1	Cilia- and flagella-associated protein 20	Cfap20	22.7	27	6	1	1	1	2.43e+07
Q9CRC3	UPF0235 protein C15orf40 homolog	--	13.2	27	10	1	1	1	1.71e+07
Q922V4	Pleiotropic regulator 1	Plrg1	56.9	26	2	1	1	1	7.58e+06
Q9Z127	Large neutral amino acids transporter small subunit 1	Slc7a5	55.8	26	3	1	1	1	5.26e+06
P22892	AP-1 complex subunit gamma-1	Ap1g1	91.3	26	3	1	1	1	2.20e+06
P63147	Ubiquitin-conjugating enzyme E2 B	Ube2b	17.3	26	11	1	1	1	4.36e+07
Q9EQF6	Dihydropyrimidinase-related protein 5	Dpysl5	61.5	26	2	1	1	1	9.60e+06
O89106	Bis(5'-adenosyl)-triphosphatase	Fhit	17.2	26	6	1	1	1	8.06e+06
Q9D8X2	Coiled-coil domain-containing protein 124	Ccdc124	25.3	26	6	1	1	1	5.29e+06
P47791	Glutathione reductase, mitochondrial	Gsr	53.6	26	2	1	1	1	8.25e+06
Q9D5V5	Cullin-5	Cul5	90.9	26	2	1	1	1	2.02e+06
Q99PL6	UBX domain-containing protein 6	Ubxn6	49.8	26	5	1	1	1	3.22e+06
B2RY50	Outer dynein arm-docking complex subunit 2	Odad2	115.2	26	1	1	1	1	3.94e+06
A2AGT5	Cytoskeleton-associated protein 5	Ckap5	225.5	26	1	1	1	1	2.51e+06
P63005	Platelet-activating factor acetylhydrolase IB subunit beta	Pafah1b1	46.6	26	3	1	1	1	1.29e+07
Q6P5E4	UDP-glucose:glycoprotein glucosyltransferase 1	Uggt1	176.3	26	1	1	1	1
O88958	Glucosamine-6-phosphate isomerase 1	Gnpda1	32.5	26	2	1	1	1	6.21e+06
P63254	Cysteine-rich protein 1	Crip1	8.5	26	9	1	1	1	3.00e+07
Q9QYE6	Golgin subfamily A member 5	Golga5	82.3	26	2	1	1	1	4.94e+06
P47754	F-actin-capping protein subunit alpha-2	Capza2	32.9	26	6	1	1	1
Q9DAK2	Parkin coregulated gene protein homolog	Pacrg	27.7	26	5	1	1	1	1.26e+07
Q8VEG4	Exonuclease 3'-5' domain-containing protein 2	Exd2	74.3	26	2	1	1	1	1.09e+06
P17426	AP-2 complex subunit alpha-1	Ap2a1	107.6	26	1	1	1	1	2.90e+06
O35857	Mitochondrial import inner membrane translocase subunit TIM44	Timm44	51.1	25	2	1	1	1	2.06e+06
Q8K274	Ketosamine-3-kinase	Fn3krp	34.4	25	2	1	1	1	3.80e+06
Q8R4R6	Nucleoporin NUP35	Nup35	34.8	25	4	1	1	1	7.58e+06
Q9CQP2	Trafficking protein particle complex subunit 2	Trappc2	16.4	25	10	1	1	1	8.44e+06
Q9Z2V5	Histone deacetylase 6	Hdac6	125.7	25	1	1	1	1	2.30e+06
Q9WV96	Mitochondrial import inner membrane translocase subunit Tim10 B	Timm10b	11.3	25	19	1	1	1	5.73e+06
Q9WU65	Glycerol kinase 2	Gk2	60.6	25	2	1	1	1	5.42e+06
O70139	cAMP-dependent protein kinase inhibitor gamma	Pkig	7.9	25	21	1	1	1	7.72e+06
Q9JKK7	Tropomodulin-2	Tmod2	39.5	25	4	1	1	1	1.18e+06
Q8BJA3	Homeobox-containing protein 1	Hmbox1	47.1	25	1	1	1	1	4.06e+07
Q8VDQ8	NAD-dependent protein deacetylase sirtuin-2	Sirt2	43.2	25	3	1	1	1	6.99e+06
P09602	Non-histone chromosomal protein HMG-17	Hmgn2	9.4	25	10	1	1	1	3.67e+06
Q62523	Zyxin	Zyx	60.5	25	3	1	1	1	4.94e+06
P16563	Cysteine-rich secretory protein 2	Crisp2	27.6	25	5	1	1	1	2.55e+07
Q9CY34	NEDD8-conjugating enzyme UBE2F	Ube2f	21.1	25	9	1	1	1	4.43e+06
Q61081	Hsp90 co-chaperone Cdc37	Cdc37	44.6	25	4	1	1	1
Q61112	45 kDa calcium-binding protein	Sdf4	42	25	3	1	1	1	6.71e+06
Q9QZL9	Dickkopf-like protein 1	Dkkl1	26.6	25	4	1	1	1	9.25e+06
Q9CZH3	Proteasome assembly chaperone 3	Psmg3	13.3	25	8	1	1	1
Q9R1J0	Sterol-4-alpha-carboxylate 3-dehydrogenase, decarboxylating	Nsdhl	40.7	25	4	1	1	1	3.44e+06
P47964	60S ribosomal protein L36	Rpl36	12.2	25	10	1	1	1	1.33e+08
Q61387	Cytochrome c oxidase subunit 7A-related protein, mitochondrial	Cox7a2l	12.4	25	29	1	1	1	4.06e+06
P53395	Lipoamide acyltransferase component of branched-chain alpha-keto acid dehydrogenase complex, mitochondrial	Dbt	53.2	25	4	1	1	1	3.92e+06
P04940	Ig kappa chain V-VI region NQ2-17.4.1	--	11.6	25	7	1	1	1	1.12e+07
Q8BS45	Intraflagellar transport protein 56	Ttc26	64.1	24	4	1	1	1	1.70e+06
Q8CDV6	Coiled-coil domain-containing protein 63	Ccdc63	65.2	24	2	1	1	1	2.43e+06
Q9CY45	EEF1A lysine methyltransferase 1	Eef1akmt1	24.5	24	9	1	1	1	2.65e+06
Q7TMY8	E3 ubiquitin-protein ligase HUWE1	Huwe1	482.3	24	0	1	1	1	7.47e+07
Q3UW53	Protein Niban 1	Niban1	102.6	24	3	1	1	1	2.86e+06
Q99MR6	Serrate RNA effector molecule homolog	Srrt	100.4	24	1	1	1	1	7.52e+06
Q9CR70	EKC/KEOPS complex subunit Lage3	Lage3	15.8	24	8	1	1	1	1.33e+07
Q8K3J1	NADH dehydrogenase [ubiquinone] iron-sulfur protein 8, mitochondrial	Ndufs8	24	24	4	1	1	1	4.73e+06
Q80U30	Protein CLEC16A	Clec16a	116.2	24	1	1	1	1	3.42e+07
Q921M4	Golgin subfamily A member 2	Golga2	113.2	24	1	1	1	1	2.23e+06
Q9D880	Mitochondrial import inner membrane translocase subunit TIM50	Timm50	39.8	24	5	1	1	1	2.31e+06
Q8BXF8	Actin-related protein T3	Actrt3	40.4	24	3	1	1	1	2.76e+06
Q80WG7	E3 ubiquitin-protein ligase Trim36	Trim36	82.7	24	1	1	1	1	5.36e+06
Q9JJ78	Lymphokine-activated killer T-cell-originated protein kinase	Pbk	36.7	24	3	1	1	1	1.12e+07
P54823	Probable ATP-dependent RNA helicase DDX6	Ddx6	54.2	24	2	1	1	1	2.85e+06
Q571B6	WASP homolog-associated protein with actin, membranes and microtubules	Whamm	88.9	24	1	1	1	1	3.32e+07
Q69Z23	Dynein axonemal heavy chain 17	Dnah17	511.3	24	0	1	1	1	2.10e+06
Q9CR56	NF-kappa-B inhibitor-interacting Ras-like protein 2	Nkiras2	21.5	23	6	1	1	1	8.29e+06
Q8CCM6	Mitochondrial import inner membrane translocase subunit Tim21	Timm21	27.9	23	6	1	1	1	8.06e+06
Q99JX7	Nuclear RNA export factor 1	Nxf1	70.3	23	2	1	1	1	1.49e+06
P70458	Plasma serine protease inhibitor	Serpina5	45.6	23	2	1	1	1	4.87e+06
B7ZNG0	Kinesin-like protein KIF7	Kif7	151.5	23	1	1	1	1	1.58e+07
P61600	N-alpha-acetyltransferase 20	Naa20	20.4	23	8	1	1	1	1.23e+07
Q3UHX2	28 kDa heat- and acid-stable phosphoprotein	Pdap1	20.6	23	10	1	1	1
Q9D7M1	Glucose-induced degradation protein 8 homolog	Gid8	26.8	23	5	1	1	1	3.90e+06
Q9D8P4	39S ribosomal protein L17, mitochondrial	Mrpl17	20.2	23	7	1	1	1	6.12e+06
P32848	Parvalbumin alpha	Pvalb	11.9	23	13	1	1	1	7.70e+06
P38060	Hydroxymethylglutaryl-CoA lyase, mitochondrial	Hmgcl	34.2	23	7	1	1	1
Q9CS72	Filamin-A-interacting protein 1	Filip1	137.8	23	1	1	1	1	2.43e+07
F6ZDS4	Nucleoprotein TPR	Tpr	273.8	23	1	1	1	1	3.20e+06
Q0VG62	Ribosomal biogenesis factor	Rbis	11.2	23	14	1	1	1
Q9Z1W9	STE20/SPS1-related proline-alanine-rich protein kinase	Stk39	60.3	23	3	1	1	1	1.03e+06
Q924X7	Serine/threonine-protein kinase 33	Stk33	54.4	23	3	1	1	1	2.49e+06
Q5DTY9	BTB/POZ domain-containing protein KCTD16	Kctd16	48.9	23	2	1	1	1	1.28e+07
Q3TUU5	Testis-expressed protein 30	Tex30	25.2	23	5	1	1	1	8.85e+06
Q91VS8	FERM, ARHGEF and pleckstrin domain-containing protein 2	Farp2	121.2	23	1	1	1	1	2.98e+07
Q9QZ49	UBX domain-containing protein 8	Ubxn8	31.5	23	3	1	1	1	1.12e+07
Q08091	Calponin-1	Cnn1	33.3	22	3	1	1	1	5.99e+06
Q9Z0V8	Mitochondrial import inner membrane translocase subunit Tim17-A	Timm17a	18.1	22	13	1	1	1	4.24e+06
Q9JKW0	ADP-ribosylation factor-like protein 6-interacting protein 1	Arl6ip1	23.4	22	4	1	1	1	2.28e+07
Q9CQW9	Interferon-induced transmembrane protein 3	Ifitm3	14.9	22	15	1	1	1	7.01e+06
Q8R050	Eukaryotic peptide chain release factor GTP-binding subunit ERF3A	Gspt1	68.6	22	3	1	1	1	3.14e+06
Q9DBA9	General transcription factor IIH subunit 1	Gtf2h1	61.8	22	2	1	1	1	2.50e+06
Q9R0L6	Pericentriolar material 1 protein	Pcm1	228.7	22	0	1	1	1	5.90e+06
Q8CC70	Cilia- and flagella-associated protein 300	Cfap300	30.9	22	3	1	1	1	6.65e+06
Q9Z1K6	E3 ubiquitin-protein ligase ARIH2	Arih2	57.7	22	3	1	1	1
Q70FJ1	A-kinase anchor protein 9	Akap9	435.9	22	0	1	1	1	1.26e+07
Q8CEI1	BolA-like protein 3	Bola3	12.2	22	6	1	1	1	1.31e+07
P22907	Porphobilinogen deaminase	Hmbs	39.3	22	6	1	1	1
Q9DCL9	Bifunctional phosphoribosylaminoimidazole carboxylase/phosphoribosylaminoimidazole succinocarboxamide synthetase	Paics	47	22	3	1	1	1	2.39e+06
Q9QYF1	Retinol dehydrogenase 11	Rdh11	35.1	22	4	1	1	1	2.39e+07
Q91VT4	3-oxoacyl-[acyl-carrier-protein] reductase	Cbr4	25.4	22	6	1	1	1	6.03e+06
Q9CQU5	ZW10 interactor	Zwint	28.7	22	10	1	1	1
Q9Z129	ATP-dependent DNA helicase Q1	Recql	72.4	22	1	1	1	1	7.60e+06
Q8BG94	COMM domain-containing protein 7	Commd7	22.6	22	10	1	1	1	1.94e+06
Q9D6Y4	BLOC-1-related complex subunit 8	Borcs8	13.6	21	15	1	1	1
Q8K199	COX assembly mitochondrial protein 2 homolog	Cmc2	9.4	21	13	1	1	1	7.89e+06
P43025	Tetranectin	Clec3b	22.2	21	6	1	1	1	1.95e+06
Q923B1	Lariat debranching enzyme	Dbr1	62.3	21	1	1	1	1	5.19e+06
O88492	Perilipin-4	Plin4	139.3	21	0	1	1	1	8.11e+06
Q9D2U5	N-alpha-acetyltransferase 38, NatC auxiliary subunit	Naa38	13.4	21	7	1	1	1	9.44e+06
O55060	Thiopurine S-methyltransferase	Tpmt	27.6	21	4	1	1	1	2.18e+06
P70345	Bcl-2-like protein 2	Bcl2l2	20.8	21	5	1	1	1	1.15e+07
P15327	Bisphosphoglycerate mutase	Bpgm	30	21	4	1	1	1	5.64e+06
Q14CH7	Alanine--tRNA ligase, mitochondrial	Aars2	106.7	21	2	1	1	1	2.26e+06
Q8N7N5	DDB1- and CUL4-associated factor 8	Dcaf8	66	21	3	1	1	1	2.57e+07
Q5SPV6	Uncharacterized protein C2orf73 homolog	--	26.4	21	4	1	1	1
Q9CR29	Coiled-coil domain-containing protein 43	Ccdc43	25	21	6	1	1	1	2.34e+06
P27659	60S ribosomal protein L3	Rpl3	46.1	21	2	1	1	1	1.12e+07
Q3UIZ8	Myosin light chain kinase 3	Mylk3	86.3	21	1	1	1	1	1.17e+07
Q9CPY1	39S ribosomal protein L51, mitochondrial	Mrpl51	15.1	21	5	1	1	1	4.89e+07
Q9CZX9	ER membrane protein complex subunit 4	Emc4	20.1	21	7	1	1	1	6.60e+06
Q8CFL8	Zinc finger SWIM domain-containing protein 3	Zswim3	79.1	21	1	1	1	1	4.06e+07
Q9DBR7	Protein phosphatase 1 regulatory subunit 12A	Ppp1r12a	114.9	21	1	1	1	1	1.06e+07
Q9DB15	39S ribosomal protein L12, mitochondrial	Mrpl12	21.7	20	5	1	1	1	4.23e+07
P08074	Carbonyl reductase [NADPH] 2	Cbr2	25.9	20	3	1	1	1	4.71e+06
P01637	Ig kappa chain V-V region T1	--	14.4	20	6	1	1	1	1.09e+07
C0HKD8	Microfibrillar-associated protein 1A	Mfap1a	51.9	20	2	1	1	1	6.89e+07
Q9D8X1	Copper homeostasis protein cutC homolog	Cutc	29	20	4	1	1	1	9.12e+06
P23249	Putative helicase MOV-10	Mov10	113.5	20	1	1	1	1	1.01e+08
A2RSQ1	Beta-galactosidase-1-like protein 3	Glb1l3	73.9	20	2	1	1	1	2.67e+06
Q9D211	CDKN2AIP N-terminal-like protein	Cdkn2aipnl	13.2	20	9	1	1	1	4.14e+06
Q5DU56	Protein NLRC3	Nlrc3	115.9	20	1	1	1	1	8.53e+07
Q3URK1	Coiled-coil domain-containing protein 190	Ccdc190	32.6	20	2	1	1	1	3.27e+07
Q9CQ40	39S ribosomal protein L49, mitochondrial	Mrpl49	19.1	20	7	1	1	1	6.00e+06
Q501J6	Probable ATP-dependent RNA helicase DDX17	Ddx17	72.4	20	2	1	1	1
Q4VAA2	Protein CDV3	Cdv3	29.7	20	4	1	1	1	2.96e+06
Q6A078	Centrosomal protein of 290 kDa	Cep290	288.9	20	0	1	1	1	1.53e+07
Q9D9N8	Protease-associated domain-containing protein 1	Pradc1	21.1	20	6	1	1	1	2.15e+06
Q3UPR7	Transmembrane protein 102	Tmem102	54.9	20	1	1	1	1	4.82e+07
P62627	Dynein light chain roadblock-type 1	Dynlrb1	11	20	17	1	1	1	2.65e+07
Q99K85	Phosphoserine aminotransferase	Psat1	40.4	20	6	1	1	1	1.98e+06
Q9D1H8	39S ribosomal protein L53, mitochondrial	Mrpl53	12.7	20	15	1	1	1	4.03e+06
O35648	Centrin-3	Cetn3	19.5	20	12	1	1	1	9.61e+06
B1AVH7	TBC1 domain family member 2A	Tbc1d2	104.2	20	1	1	1	1	1.48e+07
Q00612	Glucose-6-phosphate 1-dehydrogenase X	G6pdx	59.2	20	3	1	1	1
Q921C5	Protein bicaudal D homolog 2	Bicd2	93.3	20	1	1	1	1	5.83e+07
Q8CIV8	Tubulin-specific chaperone E	Tbce	59	20	2	1	1	1	1.21e+06
Q9QZ73	DCN1-like protein 1	Dcun1d1	30.1	20	3	1	1	1	4.10e+06
Q4KMM3	Oxidation resistance protein 1	Oxr1	95.9	20	2	1	1	1	2.38e+06
P0C027	Diphosphoinositol polyphosphate phosphohydrolase 3-alpha	Nudt10	18.6	20	5	1	1	1	1.23e+07
Q9QZ08	N-acetyl-D-glucosamine kinase	Nagk	37.2	20	2	1	1	1	6.84e+06
Q99J99	3-mercaptopyruvate sulfurtransferase	Mpst	33.1	20	9	1	1	1	1.44e+06

## Sheet: Peptides
Sequence	Modifications	# PSMs	Accession	Missed Cleavages	Theo. MH+ [Da]	Abundances	Charge	DeltaM [ppm]	RT [min]	Ions Score
ALMLQGVDLLADAVAVTMGPK		2	P63038	0	2113.14	2.42e+07	2	1.1	28.55	168
DELILEGNDIELVSNSAALIQQATTVK		4	P51410	0	2884.51	5.55e+06	2	-2.3	27.17	165
GIVDQSQQAYQEAFEISK		1	P63101	0	2040.99	1.19e+08	2	-6.54	18.09	164
FADDTYTESYISTIGVDFK		2	P62821; Q9D1G1	0	2172	2.73e+07	2	-0.3	21.92	156
NMGGPYGGGNYGPGGSGGSGGYGGR		1	O88569	0	2189.91	1.07e+07	2	-1.58	11.31	151
LQNLDALTNLTVLSVQSNR		1	Q3UM45	0	2099.15	2.31e+06	2	2.93	23	151
LDAITDEENDMLDLAFGLTDR		2	P46656	0	2367.1	2.36e+07	2	2.6	27.51	146
MNSQEEDEVWQVIIGAR	1xOxidation [M1]	1	Q9JIQ3	0	2019.94	5.46e+07	2	0.05	22.86	145
LSTLGSGGESGGDGSPGGAGATAAR		1	Q80UU9	0	2089.97	8.72e+06	2	-0.5	10.23	144
YESIIATLCENLDSLDEPDAR	1xCarbamidomethyl [C9]	1	Q9DBG3	0	2424.12	1.54e+06	2	6.07	25.22	144
EIEVDSSPSVLEILDTAGTEQFASMR		2	Q8BU31; P61226; Q80ZJ1	0	2824.36	7.81e+06	2	-0.93	26.88	143
LFVGGLSFDTNEQALEQVFSK		2	P60824	0	2329.17	8.18e+07	2	1.53	25.66	143
APLATGEDDDDEVPDLVENFDEASK		1	Q64152	0	2691.18	1.00e+07	2	-0.06	20.85	141
LVQDVANNTNEEAGDGTTTATVLAR		2	P63038	0	2560.25	2.42e+07	2	2.21	14.44	141
VGQYVVNLDSFEQLALPVLR		2	Q9CQA9	0	2260.23	1.39e+07	2	3.72	28.13	140
LLDDNGNIAEELSILK		2	Q9ERR7	0	1756.93	2.57e+07	2	2.33	23	137
MNSQEEDEVWQVIIGAR		1	Q9JIQ3	0	2003.95	1.92e+08	2	0.56	23.8	137
NADMSEDMQQDAVDCATQAMEK	1xCarbamidomethyl [C15]	1	Q9D0M5	0	2487.97	1.04e+07	2	-6.05	16.26	137
EQAGGDATENFEDVGHSTDAR		2	P56395	0	2205.93	1.88e+08	2	-0.62	10.66	137
YFDSFGDLSSASAIMGNAK		2	P02088	0	1980.9	1.85e+08	2	0.63	21.31	136
VWQIQSCSALTGEGVQDGMNWVCK	2xCarbamidomethyl [C7; C23]	2	Q9WUL7	0	2753.25	2.20e+07	2	-3.16	20.78	136
LETTWMTAVGLSEMAAEAAYQTGADQASITAR		3	Q9JIQ3	0	3344.58	9.32e+07	2	-7.19	27.91	136
MTDQEAIQDLWQWR		2	Q61937	0	1819.84	1.25e+07	2	0.73	22.73	135
QTTVSNSQQAYQEAFEISK		1	Q9CQV8	0	2159.03	1.13e+07	2	0.15	15.48	135
FNSESLSSLTDILIQAK		1	P27786	0	1865.99	1.16e+07	2	8.26	25.26	134
AQDIEAGDGTTSVVIIAGSLLDSCTK	1xCarbamidomethyl [C24]	2	P80315	0	2621.3	2.78e+06	2	5.48	25.39	134
GNDISSGTVLSDYVGSGPPSGTGLHR		7	P70296	0	2530.22	2.66e+09	2	-0.09	16.44	133
IYLTADNLVLNLQDESFTR		1	O35129	0	2225.14		2	-0.77	24.25	132
AIENIDTLTNLESLFLGK		1	Q3UM45	0	1991.07	6.00e+06	2	3.84	28.21	132
LASTDDGYIDLQFK		1	Q8CIB6	0	1585.77	3.26e+07	2	1.1	18.3	131
TVLQIDNSVASALEGINR		2	Q9CYG7	0	1900.01	4.14e+07	2	3.75	21.97	131
EVAAFAQFGSDLDAATQQLLSR		2	Q03265	0	2338.17	9.58e+06	2	4.98	26.4	130
GLGTDEDSILNLLTSR		1	P48036	0	1703.88	8.57e+06	2	3.73	24.99	130
VAFTGSTEVGHLIQVAAGSSNLK		2	P47738	0	2286.21	2.70e+07	2	-2.48	20.54	129
ETASEAESHAVLLTAVESR		1	Q8C633	0	1999.99	2.12e+07	2	0.67	15.47	129
NLDQEQLSQVLDAMFEK		1	P12367	0	2007.97	3.31e+06	2	3.82	26.44	129
QLASEDISHITPTQGFNIK		2	Q9WUL7	0	2099.08	1.40e+08	2	-0.26	16.65	129
TIGGGDDSFNTFFSETGAGK		1	P05214; P68369; P05213; P68373	0	2007.89	2.08e+08	2	-1.85	19.51	128
DLYANTVLSGGTTMYPGIADR		2	P60710; P63260	0	2215.07	5.62e+07	2	-5.33	20.79	128
SGTIFDNFLITNDEAYAEEFGNETWGVTK		2	P14211	0	3268.5	1.69e+07	2	-2.33	26.88	128
NADMSEEMQQDSVECATQALEK	1xCarbamidomethyl [C15]	2	P63168	0	2514.04	3.85e+07	2	-1.41	16.44	127
SYFENTDILIYVIDSADR		1	Q9WUL7	0	2134.03		2	-0.19	27.8	127
AMLSGPGQFAENETNEVNFR	1xOxidation [M2]	1	P83940	0	2227.01	2.55e+07	2	-2.77	16.19	127
VQDDEVGDGTTSVTVLAAELLR		2	P80314	0	2288.16	2.05e+07	2	6.32	26.32	127
GSVAGGAVYLVYDQELLGPSDK		2	Q8R404	0	2238.13	5.79e+07	2	3.75	21.66	127
HNDDEQYAWESSAGGSFTVR		1	P07901; P11499	0	2255.96	2.24e+07	2	0.2	15.19	127
PSLSSEVGVIICDISNPASLDEMAK	1xCarbamidomethyl [C12]	2	Q8R127	0	2632.28	1.13e+07	2	-0.45	27.79	126
VELNALMTDETISNVPILILGNK	1xOxidation [M7]	2	P36536	0	2513.35	1.36e+07	2	1.05	26	126
LASVPAGGAVAVSAAPGSAAPAAGSAPAAAEEK		2	P99027	0	2774.43	6.16e+07	2	3.26	15.55	125
TVLANFLTESSDITEYNPTQGVR		1	Q9DAI2	0	2555.26	9.09e+06	2	0.62	22.94	125
PADGDAAAQWVEIR		1	Q8BHA3	0	1498.73	4.51e+07	2	0.22	16.65	124
STEGPETVEGIYNTVLLAIGR		2	Q99MD6	0	2219.16	4.05e+06	2	2.71	28.12	124
WSTDDVQINDISLQDYIAVK		1	P97461	0	2323.15	1.73e+07	2	2.45	23	124
GNFGGSFAGSFGGAGGHAPGVAR		2	Q9D0E1	0	2034.95	1.13e+08	2	-0.34	14.73	123
MEDFQASEETAFVVDEVSSIVK	1xAcetyl [N-Term]	2	P51807	0	2502.16	5.27e+07	2	1.17	28.71	123
TASEMVLADDNFSTIVAAVEEGR		1	O55143; Q8R429	0	2425.16		2	4.5	26.06	123
LPSDVTEGEVISLGLPFGK		2	P17225	0	1958.05	7.21e+06	2	7.26	24.36	123
MTDSFTEQADQVTADVGK		1	Q8BVI4	0	1942.87	1.07e+07	2	-2.48	15.68	122
FKPGESSFVEEVAYPVDQR		1	O88987	1	2184.06	6.00e+06	2	0.48	16.73	122
VATAQDDITGDGTTSNVLIIGELLK		1	P80317	0	2544.34	5.35e+06	2	4.06	25.83	122
AMLSGPGQFAENETNEVNFR		2	P83940	0	2211.01	8.29e+07	2	-2.55	17.26	122
YGSGSGQQSVTGVEESDDANSYWR		1	Q9ESP1	0	2579.09	2.09e+07	2	-2.02	14.36	122
AVLDVAETGTEAAAATGVIGGIR		1	P07759	0	2142.14	1.04e+07	2	-3.15	20.85	122
GLCSGPGAGEESPAATLPR	1xCarbamidomethyl [C3]	1	Q80UU9	0	1826.87	8.84e+06	2	-1.45	13.78	122
LCYVALDFEQEMATAASSSSLEK	1xCarbamidomethyl [C2]	4	P60710; P63260	0	2550.17	6.46e+07	2	-1.32	23.59	121
VSTVTTHSSDSEVPSR		2	Q06890	0	1688.81	2.39e+07	2	-0.83	8.14	121
VNAEGTVDTVFSEVCTYLDSLK	1xCarbamidomethyl [C15]	2	Q9R0Y5	0	2447.16	3.96e+07	3	2.24	28.34	121
KLEALLQGGEVEEVILQAEK		2	Q9CPP6	1	2196.21	2.33e+07	2	9.35	22.05	121
LFDDDATGSISLNNIK		1	Q8K4K1	0	1722.85	3.02e+07	2	1.88	18.55	121
NLSPVVSNELLEQAFSQFGPVEK		2	Q8R326	0	2532.3	8.72e+06	2	5.63	26.74	121
GLGTDEDSLIEIICSR	1xCarbamidomethyl [C14]	2	P07356	0	1777.86	1.03e+07	2	2.36	22.96	121
ASVPEGFLSELTQQLAQATGK		3	P34884	0	2175.13	6.44e+08	2	3.82	26.99	120
GVIWSEETLMEYLENPK		2	P00015	0	2037.98	1.08e+08	2	-1.36	25.72	120
NNLSFIETSALDSTNVEEAFK		2	P46638	0	2329.12	3.60e+07	2	-1.56	22.4	119
MQNDAGEFVDLYVPR	1xAcetyl [N-Term]	2	Q9CQR2	0	1795.83		2	-5.44	24.37	119
LLDFGSLSNLQVTQPTVGMNFK		2	P63276	0	2409.25	8.87e+07	2	5.71	24.81	119
QTIENSQGAYQEAFDISK		1	P68254	0	2028.95	1.77e+07	2	-0.38	15.59	118
EGTDSSQGIPQLVSNISACQVIAEAVR	1xCarbamidomethyl [C19]	2	P80313	0	2829.4	6.94e+06	2	-2.89	24.72	118
APVVMGSSEDVQEFLEIYR		1	Q9QXD6	0	2169.05	8.43e+06	2	3.28	23.7	118
LQQTQNQVDEVVDIMR		2	P63024	0	1915.95	1.07e+08	2	6.92	18.39	118
GDTDQASNILASFGLSAR		1	Q8K310	0	1822.89	5.91e+06	2	-0.33	22.96	118
SEEITTGSAWFSFLESHNK		2	Q62048	0	2170.01	2.25e+07	2	-1.64	21.64	118
DLYANTVLSGGTTMYPGIADR	1xOxidation [M14]	2	P60710; P63260	0	2231.06	3.29e+07	2	-0.82	19.1	118
LDAITDEENDMLDLAFGLTDR	1xOxidation [M11]	1	P46656	0	2383.1	2.50e+06	2	0.52	23.18	118
NQEAGHEAAGEEAAEASGPPEK		2	Q08288	0	2178.95	2.61e+07	2	0	8.03	117
VQGGALEESQLVAGVAFK		1	P80313	0	1802.96	1.92e+07	2	0.65	19.43	117
AAAAAAAGGAALAVSTGLETATLQK	1xAcetyl [N-Term]	2	Q9CQ25	0	2227.19	5.10e+06	2	3.98	26.98	117
IQGLLEACANPTEDFVQELLAK	1xCarbamidomethyl [C8]	2	Q91VC7	0	2459.25	8.35e+06	2	1.76	27.01	117
VNQWTTNVLEQTLSQLTK		2	P51807	0	2103.11	1.29e+08	2	0.88	26.56	117
IEAELQDICNDVLELLDK	1xCarbamidomethyl [C9]	1	Q9CQV8	0	2130.06		2	-0.67	28.28	117
PVLNFYEANFPANVMDVIAR		1	Q61656	0	2280.15	1.30e+06	2	-0.71	27.57	117
YVWLVYEQEQPLSCDEPILSNK	1xCarbamidomethyl [C14]	2	P70296	0	2710.31	4.16e+07	2	-2.87	22.53	117
IIDDSEITKEDDALWPPPDR		2	Q9CQL1; P61327	1	2325.12	6.61e+07	2	0.66	17.69	117
ASYISSAQLDQPDPGAVAAAAIFR		2	Q8VC30	0	2419.23	1.37e+07	2	1.38	22.75	116
LLQTDDEEEAGLLELLK		1	Q9ERK4	0	1929.01	5.46e+06	2	0.31	24.81	116
VPSTEAEALASSLMGLFEK		2	Q61598	0	1980	1.22e+07	2	4.14	28.34	116
TALLDAAGVASLLTTAEAVVTEIPKEEK		1	P63038	1	2840.55		3	5.6	28.5	116
VDNDENEHQLSLR		1	Q61937	0	1568.73	3.03e+07	2	-0.72	9.59	116
FTASAGIQVVGDDLTVTNPK		1	P17182	0	2033.05	1.52e+07	2	-1.85	18.89	115
NDVFDSLGISPDLLPDDFVR		2	Q9R1T2	0	2234.1	1.04e+07	2	2.47	27.38	115
SDLEPSLDFLDSLEYDIPR		1	Q9D9V4	0	2224.07	2.87e+06	2	2.04	27.82	115
SQALDAFDGADYTAAITFLDK		1	Q91YW3	0	2233.07	1.91e+06	2	3.3	25.08	115
FNPSAVYEDPQDGSTGFGLFQIR		2	Q9D925	0	2545.2	1.23e+07	2	1.87	23.73	115
MEDFQASEETAFVVDEVSSIVK	1xAcetyl [N-Term]; 1xOxidation [M1]	2	P51807	0	2518.15	2.06e+07	2	0.86	28.48	115
EILVGDVGQTVDDPYTTFVK		3	P18760	0	2196.11	5.63e+08	2	7.53	21.14	115
VDATEESDLAQQYGVR		1	P09103	0	1780.83	1.75e+07	2	-0.36	14.43	114
LVLEQVVTSIASVADTAEEK		2	Q8BKC5	0	2102.12	5.98e+07	2	2.62	27.22	114
ALINADELANDVAGAEALLDR		2	P16546	0	2154.1	2.90e+06	2	3.9	26.28	114
EEGSEQAPVMSEDELVSIIDGVLR		1	Q8K5B2	0	2602.26	3.08e+06	2	-1.81	28.41	114
IIDIIDTTGSGDVNTATEVEPK		1	Q64514	0	2288.15	6.50e+06	2	-0.72	18.47	114
LIVDEAINEDNSVVSLSQPK		1	Q01853	0	2170.12	3.18e+07	2	-1.89	18.88	114
ADVLDLHEAGGEDFAMDEDGDESIHK	1xAcetyl [N-Term]	2	Q9CWZ3	0	2857.21	2.79e+07	3	1.22	19.3	114
ILWQGTEDLSVPGVEHEAR		2	O55057	0	2136.07	1.61e+08	2	4.14	18.07	114
AIFASGSPFDPVTLPDGR		1	P06801	0	1846.93	2.59e+07	2	1.92	21.91	113
ITHEVDELTQIIADVSQDPTLPR		3	P60898	0	2590.34	2.90e+07	2	-2.98	25.07	113
QAFDDAIAELDTLNEDSYK		1	P68510	0	2157.98		2	3.16	21.88	113
HVQNQVDEVIDVMQENITK		2	O70480	0	2239.1	2.00e+07	2	-0.97	20.44	113
VSTALSCLLGLPLR	1xCarbamidomethyl [C7]	1	Q9D7H3	0	1499.86	3.24e+06	2	5.59	25.28	113
TQLGAIYIDASCLTWEGQQFQGK	1xCarbamidomethyl [C12]	2	P61971	0	2614.26	1.71e+07	2	-3.01	22.88	113
APVVMGSSEDVQEFLEIYR	1xOxidation [M5]	1	Q9QXD6	0	2185.05	2.51e+06	2	4.24	22.05	113
EELDSLMTDETIANVPILILGNK		2	Q9CQC9	0	2528.32	1.34e+07	2	3.69	28.1	113
MVVECTMNNVVSTR	1xCarbamidomethyl [C5]; 1xOxidation [M]	2	O08716	0	1655.75	2.33e+08	2	0.79	12.72	113
ALETAQTIVEFLNLPISK		2	Q9D5U5	0	1987.11	1.87e+07	2	1.35	27.69	113
DFMIQGGDFVNGDGTGVASIYR		1	Q9D868	0	2319.07		2	-1.86	21.78	113
LADAQSEAAMEEIEATVR		1	Q8K3A0	0	1933.92	3.39e+06	2	-0.56	19.45	112
LAPITSDPTEAAAVGAVEASFK		1	P52480	0	2145.11	9.37e+06	2	1.06	21.61	112
HISQISVADDDDESLLGHLMIVGK	1xOxidation [M20]	4	P70349	0	2608.29	1.21e+08	2	-0.38	19.39	112
IVGGLIELVDQLAK		1	Q61025	0	1467.88	1.98e+07	2	1.74	27.83	112
TTLDNSTTVQYAGLLHQLTMK		2	Q9DAJ5	0	2335.2	6.01e+07	2	-0.26	20.86	112
NEAIQAAHDSVAQEGQCR	1xCarbamidomethyl [C17]	2	Q9R0P9	0	1983.89	8.43e+07	2	-0.49	8.96	112
LMNDFSSALNNFQVVQR		1	Q9ER00	0	1982.98	4.61e+06	2	-3.51	21.18	111
LTEDDETFLSANASAVLSQFEK		1	Q8K3C3	0	2415.16	7.07e+06	2	1.36	25.05	111
IAIPGLAGAGNSVLLVSNLNPER		2	P17225	0	2275.28	2.36e+06	2	3.78	25.15	111
IPVIENLGATLDQFDAIDFSDNEIR		2	P57784	0	2805.39	4.18e+06	2	1.29	27.53	111
VFIMDNCEELIPEYLNFIR	1xCarbamidomethyl [C7]	1	P07901	0	2415.17	2.38e+06	2	0.04	27.96	111
YMNSGPVVAMVWEGLNVVK		4	Q01768	0	2093.06	1.47e+08	2	2.04	27.48	111
NMFLVGEGDSVITQVLNK		2	Q99JF8	0	1964.02	1.10e+07	2	1.46	24.65	111
LIAQACVSIFPDSGNFNVDNIR	1xCarbamidomethyl [C6]	2	P42932	0	2450.21	2.54e+06	2	-0.53	22.64	111
HFIDVGAGVIDEDYR		2	Q9CQ43	0	1705.82	1.25e+08	2	-0.78	16.83	110
LFDSTIADEGTWTLEDR		1	Q9CQ48	0	1968.92	1.40e+07	2	0.48	20.47	110
HISQISVADDDDESLLGHLMIVGK		4	P70349	0	2592.3	3.14e+08	2	0.01	21	110
IEDNNTLVFIVDVK		1	P62751	0	1618.87	9.21e+06	2	4.32	22.15	110
MVTLYDNEEVGSESAQGAQSLLTELILR		1	Q9Z2W0	0	3066.53	6.63e+06	3	4.63	28.04	110
TPGNQATAASGTPAPPAR		2	Q9Z2C8	0	1664.84	1.74e+08	2	0.62	8.92	110
AGWNAYIDSLMADGTCQDAAIVGYK	1xAcetyl [N-Term]; 1xCarbamidomethyl [C16]	2	P62962	0	2732.23	1.33e+07	2	-0.58	28.23	110
VMVATQQEMMDAQLTLQQR		1	Q9CR61	0	2221.08	5.62e+06	2	-2.61	18.22	110
EADIDGDGQVNYEEFVQMMTAK		2	P0DP26	0	2490.08	3.28e+07	2	-3.16	23.95	110
NDFQLIGIQDGYLSLLQDSGEVR		6	P63242	0	2580.29	1.89e+08	2	0.18	26.61	109
SINPDEAVAYGAAVQAAILSGDK		2	P63017	0	2260.15	3.13e+07	3	2.96	24.24	109
WIVPGGGMEPEEEPSVAAVR		2	Q9JI46	0	2110.03	3.32e+07	2	3.95	19.55	109
GVYIIGSSGFDSIPADLGVLYTR		2	Q8R127	0	2400.24	5.72e+06	2	-2.19	26.48	109
AQEVSDEGADQEEEAYLRED		1	Q9JIQ3	1	2282.95	1.01e+08	2	0.98	12.96	109
AMSIMNSFVTDIFER		2	P70696	0	1760.83	5.21e+07	2	0.23	26.62	109
MPFPVNHGASSEDSLLQDAAK		1	Q9R0P9	0	2214.05	2.43e+07	2	0.46	16.32	109
ATENDIYNFFSPLNPVR		2	O35737; Q9Z2X1	0	1996.98	4.49e+07	2	1.55	24.21	109
VAGPQPAQTGAPQGSLGEYLFER		2	P29391	0	2373.18	3.33e+07	2	1.87	19.53	109
LAENSASSEELLVAEVGISDYGDK		2	P57759	0	2496.2		2	1.07	21.07	109
MQNDAGEFVDLYVPR	1xAcetyl [N-Term]; 1xOxidation [M1]	1	Q9CQR2	0	1811.83	2.05e+07	2	-3.66	22.5	109
ELANDELILTFGADDVVCTR	1xCarbamidomethyl [C18]	2	P62965	0	2251.09	6.52e+06	2	-1.07	23.67	109
LSAMLEDTENWLYEEGEDQPK		1	P48722	0	2497.11	4.74e+06	2	2.13	21.45	108
AMGIMNSFVNDIFER		2	Q64475; Q8CGP2; Q64525; Q64524; Q8CGP1; P10854; Q64478; Q9D2U9; Q6ZWY9; Q8CGP0; P10853	0	1743.82	6.95e+07	2	2.37	25.33	108
TAFDEAIAELDTLNEESYK		2	Q9CQV8	0	2159	3.86e+07	2	3.43	23.79	108
LTFVDFLTYDVLDQNR		2	P48774	0	1958.99	1.17e+07	2	2.65	28.27	108
VLHEAEGHIVTCETNTGEVYR	1xCarbamidomethyl [C12]	2	P62320	0	2414.14	4.35e+07	2	-3.87	10.59	108
AEEGIAAGGVMDVNTALQEVLK	1xAcetyl [N-Term]	2	P63323	0	2257.14	1.68e+08	2	1.71	28.2	108
VTSAVEALLSADSASR		1	P56399	0	1576.82	1.01e+07	2	2.23	19.08	108
AAADGDDSLYPIAVLIDELR	1xAcetyl [N-Term]	2	Q76MZ3	0	2159.09	7.78e+05	2	1.39	29.13	108
YTDITTMFEETQVPALQEAGFLK		1	O35969	0	2632.29	4.48e+06	2	4.12	26.27	107
GIDVQQVSLVINYDLPTNR		2	P60843; P10630	0	2144.13	8.66e+06	2	5.11	22.81	107
YFDSFGDLSSASAIMGNAK	1xOxidation [M15]	1	P02088	0	1996.9	2.82e+07	2	-1.84	18.63	107
LVNQDADGIGEICLWGR	1xCarbamidomethyl [C13]	1	Q99PU5	0	1915.93		2	-0.21	20.83	107
KEGGLGPLNIPLLADVTK		2	Q61171	1	1835.06	2.51e+08	2	1.45	23.61	107
AEDGSVIDYELIDQDAR		1	P07356	0	1908.88	7.04e+06	2	-0.84	18.17	107
GDNVAVIGEIDEETDSALDLGNIR		2	Q6ZWM4	0	2515.22	1.65e+07	2	2.54	22.98	107
AVCMLSNTTAIAEAWAR	1xCarbamidomethyl [C3]; 1xOxidation [M4]	1	P05214; Q9JJZ2; P68369; P05213; P68373; P68368	0	1880.9	9.94e+06	2	-0.64	18.56	107
TVMDDFAQFLDTCCK	2xCarbamidomethyl [C13; C14]	3	P07724	0	1850.78	6.63e+07	2	3.58	23.46	106
LTLEQLQAVEAR		1	Q6P3D0	0	1370.76	3.21e+07	2	-3.09	17.15	106
VLQLINDNTATALSYGVFR		1	Q9JKR6	0	2095.12	8.53e+06	2	5.93	23.36	106
LLDVPILLTEQYPEGLGPTVPELGAQGIR		2	P85094	0	3088.69	1.04e+08	2	1.52	27.93	106
NSEATSALAGLLEEEVLSTTSR		2	Q8BND3	0	2278.14	6.99e+06	2	0.34	26.5	106
VNPTVFFDITADDEPLGR		7	P17742	0	2005.99	1.61e+09	2	2.11	24.35	106
SDFPAIEGVLLLGEPVR		1	Q91WM2	0	1811.99	2.32e+06	2	2.55	26.8	106
LNMEAINYMAADGDFK	1xOxidation [M]	2	P16045	0	1818.8	8.33e+07	2	1.91	16.67	106
ITVVGVGNVGMACAISILLK	1xCarbamidomethyl [C13]	2	P00342	0	2015.14	1.43e+07	3	-0.17	28.24	106
LQQTQNQVDEVVDIMR	1xOxidation [M15]	1	P63024	0	1931.95	1.79e+07	2	-1.12	14.82	106
SSGSPYGGGYGSGGGSGGYGSR		1	Q8BG05	0	1910.79	1.16e+07	2	1.34	9.27	106
NELHNLLDKPQLQGIPVLVLGNK		3	Q9CQW2; Q8VEH3	1	2552.46	1.04e+08	2	-1.44	21.64	106
AFIPAIDSFGFETDLR		1	O08810	0	1798.9	2.11e+06	2	2.59	25.29	106
VDIMENQIMDFR		1	P48774	0	1510.7	1.45e+08	2	1.5	20	105
ASVSELACIYSALILHDDEVTVTEDK	1xAcetyl [N-Term]; 1xCarbamidomethyl [C8]	1	P47955	0	2920.41		2	2.65	28.49	105
TALLDAAGVASLLTTAEAVVTEIPK		2	P63038	0	2454.37	9.20e+06	2	1.7	28.99	105
LEDLSESIVNDFAYMK		1	Q9D1D4	0	1873.89	1.70e+07	2	4.19	23.25	105
YSESLLCSSLESATYSNR	1xCarbamidomethyl [C7]	1	Q9CYG7	0	2066.93	7.08e+06	2	0.65	17.45	105
VSFEQILSLPELK		1	Q9Z0F4	0	1502.85	7.80e+06	2	1.31	25.47	105
LHGGTPANFLDVGGGATVQQVTEAFK		2	Q9Z2I9	0	2614.33	4.38e+07	2	-0.01	21.05	105
VFIMDNCEELIPEYLNFIR	1xCarbamidomethyl [C7]; 1xOxidation [M4]	1	P07901	0	2431.17	2.00e+06	2	1.43	26.73	105
SEAAAGDDGSQQQPAEPR		1	Q8C854	0	1813.79	6.87e+06	2	0.54	7.61	105
QATQGDCNIPVPPATDVR	1xCarbamidomethyl [C7]	2	O09035	0	1938.93	8.62e+07	2	0.48	14.57	105
HGLTTGATLISDQWLLTTAK		1	Q61646	0	2127.14	1.54e+07	2	0.64	21	104
PVGSLAGIGDVLSK		1	O54962	0	1312.75	7.45e+07	2	1.79	19.17	104
IVSSNVGVDDFGLGILLASK		2	Q9JJN4; Q9ESL0	0	2004.1	2.25e+07	2	5.82	26.24	104
LLQDSVDFSLADAINTEFK		1	P20152	0	2126.07	5.18e+06	2	2.2	24.85	104
PTLNELGISTPEELGLDK		2	P12787	0	1926.01	2.49e+07	2	3.69	20.95	104
LGCEVLGVSVDSQFTHLAWINTPR	1xCarbamidomethyl [C3]	2	Q61171	0	2699.36	2.87e+07	2	1.68	23.49	104
EYFGGFGEVESIELPMDNK		1	Q60668	0	2160.98	3.81e+06	2	-1.07	23.01	104
GPAIGIDLGTTYSCVGVFQHGK	1xCarbamidomethyl [C14]	2	P17156	0	2277.13	9.66e+07	2	-3.06	19.59	104
VFLTTAEVISQQVSDK		2	P06801	0	1764.94	5.25e+07	2	5.8	18.86	104
SFQGPVLIGSAQGGVNIEDVAAENPEAIVK		1	Q9Z2I9	0	3009.55	2.63e+06	2	-0.23	22.95	104
SIQEIQELDKDDESLR		2	Q99PT1	1	1917.94	6.05e+07	2	-0.45	14.32	104
DIVLTQSPASLAVSLGQR		2	P01671; P03977; P01657; P01660; P01665; P01655; P01666; P01664; P01656; P01670; P01669; P01672; P01668; P01667; P01654; P01673; P01659	0	1855.03	9.31e+06	2	2.11	21.93	104
LCYVALDFEQEMATAASSSSLEK	1xCarbamidomethyl [C2]; 1xOxidation [M12]	2	P60710; P63260	0	2566.17	1.34e+07	2	1.71	19.75	104
SQTEEDCTEELFDFLHAR	1xCarbamidomethyl [C7]	2	P99028	0	2226.96	4.61e+07	2	-0.47	21.74	103
LLAEMDSQFDSTTGFLGK		1	O35623	0	1959.94	1.54e+07	2	-2.68	20.79	103
AAAGSAAVSGAGTPVAGPTGR	1xAcetyl [N-Term]	1	Q9Z266	0	1767.9	1.03e+07	2	0.12	14.43	103
AAGAAEAGEAAVAVVEVGSAQQFEELLR	1xAcetyl [N-Term]	2	Q9CQM9	0	2785.4	2.45e+07	2	3.74	28.57	103
NLHNITGVLMTDSDFVSAVK		1	Q60662	0	2161.1	4.90e+06	2	-0.47	20.47	103
ITVVGVGQVGMACAISILGK	1xCarbamidomethyl [C13]	2	P16125	0	1973.09	1.05e+07	2	2.41	25.51	103
VTYVDFLAYDILDQYR		2	P10649; P19639	0	1993.99	7.49e+06	2	2.98	27.75	103
WGEAGAEYVVESTGVFTTMEK		1	P16858	0	2291.05	1.18e+07	2	-0.48	21.97	103
SQGSGLSSGGAGEGQGPK		1	Q8CGC7	0	1560.72	5.41e+06	2	-0.28	7.65	103
MLPTIIADNAGYDSADLVAQLR		2	P80314	0	2347.2	4.74e+06	2	-1.2	24	102
VNPTVFFDITADDEPLGR	1xAcetyl [N-Term]	5	P17742	0	2048	5.44e+08	2	2.63	28.9	102
YLDGMDSDFTSVTGLLTGSVK		1	O35153	0	2206.06	3.93e+06	2	-4.53	25.37	102
NIQVDEANLLTWQGLIVPDNPPYDK		4	P68037	0	2852.45	1.18e+08	2	4.48	25.9	102
SLADELALVDVLEDK		2	P16125	0	1629.86	6.75e+07	2	-0.65	25.89	102
EVDYEAGDIPTEWEAWIR		2	Q59J78	0	2179	2.70e+07	2	1.24	24.8	102
VNVAGLVLAGSADFK		1	Q8BWY3	0	1460.81	4.60e+06	2	1.9	21.86	102
ALSAGNIDDALQCYSEAIK	1xCarbamidomethyl [C13]	1	Q60864	0	2038.98	6.89e+06	2	3.13	20.48	102
VIAINVDDPDAANYK		1	Q9D819	0	1617.81	1.98e+07	2	1.17	15.69	102
IDNSQVESGSLEDDWDFLPPK		3	P14211	0	2391.1	3.24e+07	2	-1.12	21.54	102
ILVNSITSLVNTFVPSGK		2	Q9WV54	0	1889.07	2.47e+07	2	5.25	26.7	102
FGIVTSSAGTGTTEDTEAK		1	Q9D1J3	0	1871.89	1.43e+07	2	-2.48	13.18	102
ATSSFSQSVSSLFGEDNVR		1	Q8BXV2	0	2017.95	4.79e+06	2	-2.14	19.98	101
ILLSVVSMLAEPNDESGANVDASK		3	P60605	0	2459.23	8.51e+06	2	1.61	24.33	101
STEPCAHLLVSSIGVVGTAEQNR	1xCarbamidomethyl [C5]	4	O35215	0	2425.21	4.60e+08	2	-3.86	17.69	101
MEYLIGIQGPDYVLVASDR	1xAcetyl [N-Term]; 1xOxidation [M1]	2	Q9R1P3	0	2197.08	5.07e+06	2	3.99	26.28	101
EAAQMDMVNDGVEDLR		1	P19157	0	1792.78	1.28e+08	2	-0.3	16.12	101
YGPSSVEDTTGSGAADAK		1	O70251	0	1712.76	2.57e+07	2	-0.67	9.64	101
YNEDLELEDAIHTAILTLK		2	P49722	0	2201.13	3.81e+07	2	4.87	25.92	101
DLLVTGAYEITDQSGGAGGLR		4	Q9D1D4	0	2093.05	1.21e+08	2	-0.99	20.25	101
MLISSEDVLHSWAVPSLGLK	1xOxidation [M1]	3	P00405	0	2198.15	8.30e+07	2	-4.08	22.8	101
ALMLQGVDLLADAVAVTMGPK	1xOxidation [M]	2	P63038	0	2129.13	9.46e+06	2	0.27	28.35	101
LLADTGDLILENFYDK		2	P52194	0	1839.94	4.63e+07	2	0.9	24.05	101
TFTDCFNCLPIAAIVDEK	2xCarbamidomethyl [C5; C8]	2	P63087; P62137; P62141	0	2113.99	1.18e+07	2	1.93	25.33	101
ADDLDFETGDAGASATFPMQCSALR	1xAcetyl [N-Term]; 1xCarbamidomethyl [C21]	2	P63242	0	2688.16	2.92e+07	2	-0.69	23.11	100
PGGLLLGDEAPNFEANTTIGR		2	O08709	0	2142.08	4.06e+07	2	0.45	20.42	100
VPAATSAIITNDGIGINPAQTAGNVFLK		2	P61961	0	2753.48	1.96e+07	2	-0.8	23.16	100
LEAAYTDLQQILESEKDLEEAEEYK		2	P48428	1	2957.41	6.35e+07	2	0.28	23.29	100
DLLQTELSGFLDVQK		2	P56565	0	1705.9	1.65e+07	2	7.01	25.76	100
VEWAALVQAADTLNLAEVPK		2	Q9DCG9	0	2138.15	4.27e+07	2	2.75	26.99	100
HYFQNTQGLIFVVDSNDR		2	P61750; P61205; P84078; Q8BSL7; P84084	0	2153.04	5.37e+07	2	-0.67	18.79	100
VNMTAEEEGLLK		2	P00342	0	1333.67	7.36e+08	2	0.46	14.92	100
GTPEQPQCGFSNAVVQILR	1xCarbamidomethyl [C8]	1	Q80Y14	0	2101.05	5.43e+06	2	-0.99	21.21	100
DINQEVYNFLATAGAK		2	Q99KI0	0	1753.88	1.15e+07	2	0.28	24.76	100
GEGLQEGVDWLQDQIQAVK		1	O88848	0	2113.06	1.76e+07	2	1.47	23.04	100
IQEGVFDINNEANGIK		1	P53994	0	1760.88	1.18e+07	2	3.14	16.69	100
EADIDGDGQVNYEEFVQMMTAK	1xOxidation [M]	3	P0DP26	0	2506.07	3.53e+07	2	0.26	21.45	100
NMAEQIIQEIYSQVQSK		2	P40142	0	2009	8.09e+06	2	3.87	27.52	100
SCSGVEFSTSGSSNTDTGK	1xCarbamidomethyl [C2]	1	Q60930	0	1907.79	9.03e+06	2	-1.05	9.99	100
LFIGGLNVQTSESGLR		1	Q9CX86	0	1690.91	2.21e+07	2	3.04	19.83	100
RDNYVPEVSALDQEIIEVDPDTK		1	P63276	1	2645.29	4.58e+06	2	6.43	20.52	100
EMEENFALEAANYQDTIGR		1	P20152	0	2200.98	4.71e+06	2	2.97	18.89	100
IMEGPAFNFLDAPAVR		2	Q9D051	0	1747.88	2.52e+08	2	3.77	23.09	99
TESDSDTSGQTLEK		1	P15265	0	1497.66	6.57e+07	2	0.39	7.41	99
TSEIQGANQLLELFDLGK		2	Q9D967	0	1976.03	2.18e+07	2	1.54	27.16	99
WNTDNTLGTEITVEDQLAR		1	Q60932	0	2176.05	4.89e+06	2	4.44	19.14	99
TLTAVHDAILEDLVFPSEIVGK		1	P62082	0	2367.28	2.38e+07	2	4.73	25.35	99
FQHVGTSVFLSVTGEQYGNPIR		2	Q9ESP1	0	2436.23	6.17e+07	2	-1.05	18.77	99
GVVDSEDIPLNLSR		1	Q9CQN1	0	1513.79	2.85e+08	2	0.91	17.88	99
LPGEVTETEVIALGLPFGK		1	Q91Z31	0	1970.08	5.39e+06	2	1.76	25.57	99
AIEVLQSSGLPVDGFYTQEVR		1	Q9CQA9	0	2308.18	7.36e+06	2	-1.81	21.88	99
QILVGDIGDTVEDPYTSFVK		2	P45591	0	2196.11	5.57e+07	2	2.3	26.79	99
LYGSGGPPPTGEEDTSEKDEL		1	P20029	1	2177.97	3.89e+07	2	0.74	13.03	99
ADDVDQQQTTNTVEEPLDLIR	1xAcetyl [N-Term]	2	P62311	0	2442.16	7.58e+06	2	1.53	22.65	99
ISFNDFLAVMTQK		2	P41209	0	1513.77	2.75e+07	2	6.67	26.12	99
PITEMLPGILSQLGADSLTSLR	1xOxidation [M5]	2	Q9CQH7	0	2328.25	3.23e+07	2	3.43	27.11	99
AMSIMNSFVTDIFER	2xOxidation [M2; M5]	1	P70696	0	1792.82	1.60e+07	2	-0.84	21.8	99
IASEMAHEAVELTSSEMR		1	Q60662	0	1990.92	8.61e+06	2	-0.38	16.16	99
FEDEELQQILDDIQTK		2	Q9D7M8	0	1963.95	9.10e+06	2	-8.2	24.86	99
LHDSVVMVTQESDNSFLVK	1xOxidation [M7]	2	Q9D1K7	0	2164.06	2.22e+07	2	0.03	15.72	98
GITWGEDTLMEYLENPK		1	P62897	0	1995.94	1.43e+08	2	1.96	24.76	98
LVVLDEELEGVSPDELKDELPER		3	Q9CQI3	1	2623.33	1.80e+08	2	-3.95	21.09	98
GLADELALVDADTNK		3	P00342	0	1544.78	7.83e+08	2	-0.5	19.58	98
FLGAQDLTESEGWLSFR		1	Q6P8J2	0	1955.95	1.29e+07	2	3.24	23.9	98
VAGTGEGGLEELVEELNSGK		1	Q62418	0	1987.98	7.30e+06	2	1.05	23.43	98
EQQEAIEHIDEVQNEIDR		2	Q9EQU5	0	2195.02	2.57e+07	2	-0.69	14.72	98
AQSINITELNLPQLEMLK	1xAcetyl [N-Term]	1	Q9WU28	0	2097.13		2	6.99	28.19	98
AADISQWAGPLCLQEVDEPPQHALR	1xAcetyl [N-Term]; 1xCarbamidomethyl [C12]	4	P70296	0	2843.38	2.48e+08	2	0.99	23.6	98
VNENVDGSFDYGIFQINSR		1	Q9DA11	0	2174.01	3.10e+06	2	2.61	21.08	98
GPEYDAFLDEFMEAASSK		1	P06801	0	2006.87	1.23e+07	2	1.65	26.04	98
QVTITGSAASISLAQYLINVR		1	Q61990	0	2205.22	2.19e+06	3	3.23	25.69	98
ASSSGNDDDLTIPR	1xAcetyl [N-Term]	1	Q91WV0	0	1489.68	2.96e+07	2	-1.03	15.44	98
YMNSGPVVAMVWEGLNVVK	1xOxidation [M]	4	Q01768	0	2109.05	6.20e+07	2	5.37	26.29	98
ASMQQQQQLASAR		1	Q9CY57	0	1446.71	1.48e+07	2	0.12	8.7	98
DIAAGDFIEHAEFSGNLYGTSK		2	Q64520	0	2342.09	1.47e+07	2	-3.85	20.15	98
KLEEVIQILGDNFPCTLEAQK	1xCarbamidomethyl [C15]	1	Q9D892	1	2445.27	7.66e+06	2	-1.22	22.88	98
MVVECTMNNVVSTR	1xCarbamidomethyl [C5]	1	O08716	0	1639.76	5.14e+08	2	-2.23	14.33	98
GFDQTINLILDESHER		2	Q6ZWM4	0	1886.92	6.86e+07	2	-7.65	21.19	98
YADESGNMDFDNFISCLVR	1xCarbamidomethyl [C16]	1	O88456	0	2252.96	1.58e+06	2	3.83	25.84	97
MLSNENFEEYLR		1	Q00915	0	1544.7	8.54e+07	2	0.18	18.07	97
ATSNVFAMFDQSQIQEFK		2	Q9CQ19; Q3THE2	0	2090.99	1.77e+07	2	-0.36	22.81	97
SSLSDISSLLQIEPR		3	Q9CYG7	0	1644.88	4.24e+07	2	0.23	23.66	97
PQTGLSFLGPEPEDLEDLYSR		2	P54775	0	2363.14	5.57e+06	2	-1.64	23.64	97
AFLADPSAFAAAAPAAAATTAAPAAAAAPAK		1	P14869	0	2696.4	2.56e+06	2	-1.5	21.57	97
MVNPTVFFDITADDEPLGR	1xAcetyl [N-Term]	1	P17742	0	2179.04	5.14e+06	2	0.02	28.76	97
GLDVDSLVIEHIQVNK		2	Q9CPR4	0	1778.96	1.25e+08	2	8.07	19.99	97
GAHGIIVVYDVTDQESFNNVK		1	P62821	0	2305.15	4.59e+06	2	3.13	17.61	97
MLLDPMGGIVMTNDGNAILR		1	P80318	0	2131.07	5.39e+06	2	3.56	24.82	97
NSLFGSVETWPWQVLSTGGK		1	Q9R257	0	2193.1	5.75e+06	2	1.32	27.19	97
TAFDEAIAELDTLNEDSYK		1	P68254	0	2144.99	3.27e+07	2	-2.68	23.68	97
ASWLPETLFEIVGQGPAPSK	1xAcetyl [N-Term]	1	Q9CQ24	0	2169.12	6.60e+06	2	1.56	28.96	97
VSALDLAVLDQVEAR		1	Q99KJ8	0	1598.87	6.84e+06	2	5.87	22.27	97
DESSPYAAMLAAQDVAQR	1xOxidation [M9]	1	P62264	0	1938.89	5.65e+06	2	0.11	15.44	97
CGETGHVAINCSK	2xCarbamidomethyl [C1; C11]	2	P53996	0	1432.63	1.60e+08	2	-2.2	7.71	96
WNTDNTLGTEIAIEDQICQGLK	1xCarbamidomethyl [C18]	1	Q60930	0	2519.21	4.02e+06	2	1.09	22.49	96
MLSLDFLDDVR		1	Q9R0P6	0	1323.66	4.09e+07	2	1.47	24.29	96
ILLANFLAQTEALMK		1	P06745	0	1675.95	4.67e+06	2	2.1	28.04	96
VMAGALEGDIFIGPK		1	P61164	0	1517.8	7.50e+06	2	3.89	20.56	96
LIALSIDSVEDHLAWSK		2	O08709	0	1897.01	1.74e+07	3	-0.9	21.67	96
LQVGEVVTTIPTIGFNVETVTYK		1	P61211	0	2508.36	2.37e+06	2	0.72	25.33	96
VFEVSLADLQNDEVAFR		1	P97351	0	1951.98	1.18e+07	2	8.39	23.04	96
ILYMMDEINNPVLTVK		1	P00405	0	1892.99	1.31e+08	2	4.83	22.79	96
PVNLGLWDTAGQEDYDR		2	P60764; Q05144; P63001	0	1948.9	6.37e+07	2	-1.41	19.4	96
KSDIDEIVLVGGSTR		1	P20029	1	1588.85	1.61e+07	2	1.91	15.77	96
SVSTPSEAGSQDSGDGAVGSR		1	O88487	0	1950.86	6.39e+06	2	-0.23	8.66	96
RPWLVDYGESGEQVAGFVK		2	P16675	1	2137.07	3.24e+07	2	-0.66	18.52	96
FLALACSSLGVTIAK	1xCarbamidomethyl [C6]	2	Q9ESG2	0	1550.86	6.38e+07	2	3.89	21.12	96
TDQVIQSLIALVNDPQPEHPLR		4	P68037	0	2483.33	2.89e+08	2	1.37	25.32	96
SEQIPLSNWAELTPELLK		3	Q9ESG2	0	2068.1	1.24e+08	3	1.21	25.99	96
EILQEEEDLAEIVQLVGK		3	P50516	0	2055.09	6.94e+06	2	3.28	27.43	96
QEDGSLCLVQFPSR	1xCarbamidomethyl [C7]	1	Q9D7A6	0	1635.78	8.78e+06	2	1.6	18.21	96
QAAAAAASTSVKPIFSR		2	Q9CQZ5	1	1675.91	4.35e+07	2	0.47	12.78	96
QADVVVAEVTQPSLGVGYELGR		1	Q80VJ3	0	2287.19	5.63e+06	2	-0.61	20.72	95
TMQDITLVVETLLQQMQDK		2	Q9CQZ1	0	2234.14	1.08e+07	2	5.46	28.78	95
HGYIGEFEIIDDHR		2	P62245	0	1700.8	1.51e+08	2	3.7	15.47	95
VDSSNGFLIDGYPR		2	Q9R0Y5	0	1539.74	5.50e+07	2	-0.46	17.38	95
TNVSGGAIALGHPLGGSGSR		1	Q8BWT1	0	1807.94	4.14e+07	2	0.96	12.99	95
AEVDVADELLENLAK		2	Q9D1H7	0	1628.84	4.81e+06	2	2.51	24.79	95
SGGFYSAEDADSPPER		1	Q80YT5	0	1684.71	1.33e+07	2	0.22	11.35	95
VFDFEVSSEDMATLLSYNR		2	P45376	0	2223.03	7.25e+06	2	1.19	25.29	95
VSCLGVTDDGMAVATGSWDSFLK	1xCarbamidomethyl [C3]	3	P62874; P62880	0	2416.12	9.22e+06	2	0.34	23.99	95
PNAVALVDAFDFK		1	Q9R0H0	0	1406.73	3.07e+07	2	2.9	22.9	95
AAPAAYDASDTHLQILGK		2	O35969	0	1841.94	4.30e+07	2	1.16	15.22	95
TFVQENVYDEFVER		1	P47738	0	1774.83	2.45e+07	2	-2.32	18.85	94
AFGAPNVVEDEIDQYLSK		1	P60670	0	1994.97	4.66e+06	2	0.77	24.07	94
ELETVCNDVLALLDK	1xCarbamidomethyl [C6]	1	P68510	0	1731.88	8.81e+06	2	3.47	24.76	94
YLVQDTDEFILPTGANK		1	Q9WTQ8	0	1923.97	7.84e+06	2	3.59	19.99	94
DTVLLEELGQASGLVLER		2	Q9DCS2	0	1942.05	2.58e+07	2	3.13	26.63	94
LTTPTYGDLNHLVSATMSGVTTCLR	1xCarbamidomethyl [C23]	2	Q7TMM9; Q9D6F9; P99024; P68372; Q9CWF2	0	2708.34	8.84e+07	3	7.11	23.58	94
GGCEAIVDTGTSLLVGPVEEVK	1xCarbamidomethyl [C3]	1	P18242	0	2230.13	1.57e+07	2	-2.25	21.55	94
ATDLLLDDSLVSLFGNR		3	P99029	0	1848.97	2.72e+08	2	3.42	27.07	94
WQHDLFDSGFGGGAGVETGGK		2	O08583	0	2121.96	1.63e+07	2	-0.23	16.79	94
EVSSGSEETFSYSDFLR		1	O70200	0	1939.86	1.01e+07	2	-6.84	19.6	94
GVIWSEETLMEYLENPK	1xOxidation [M10]	1	P00015	0	2053.98	2.06e+07	2	3.98	23.12	94
MGSGIQYGDISLR		1	Q91ZR1	0	1396.69	2.38e+07	2	0.24	16.33	94
NPDGTMNLMNWECAIPGK	1xCarbamidomethyl [C13]	1	P63280	0	2047.9	1.81e+07	2	-1.7	21.5	94
GHYTEGAELVDSVLDVVR		4	Q7TMM9; Q9ERD7; P99024; P68372; Q9CWF2; Q922F4	0	1958.98	5.28e+08	2	-2.58	22.31	94
TLNASDVLSAMEEMEFQR		2	Q9JKP7	0	2070.95	4.26e+06	2	0.12	25.78	94
IEDLSQQAQLAAAEK		1	P70670; Q60817	0	1614.83	1.54e+07	2	3.07	13.64	94
AQEVSDEGADQEEEAYLR		2	Q9JIQ3	0	2038.88	1.96e+08	2	0.42	12.53	93
LLGLGAEIETLEEGLVR		1	Q6P902	0	1812.01	3.15e+06	2	4.36	27.31	93
LFVGGLDWSTTQETLR		1	Q9JII5	0	1822.93	7.21e+07	2	3.22	21.63	93
DWEDDSDEDMSNFDR		1	Q9R0Q7	0	1875.66	9.54e+06	2	-0.16	15.42	93
VIAALLQTMEDQGNQR		2	Q8BKC5	0	1786.91	2.64e+07	2	-2.22	19.55	93
LETTWMTAVGLSEMAAEAAYQTGADQASITAR	1xOxidation [M]	5	Q9JIQ3	0	3360.57	3.02e+07	3	2.1	25.68	93
IMVANIEEVLQR		2	O08547	0	1414.77	1.54e+08	2	4.14	20.96	93
TETVCTFQDGALVQHQQWDGK	1xCarbamidomethyl [C5]	2	Q05816	0	2448.12	3.60e+07	2	3.37	15.1	93
VSSDNVADLHDK		1	O55234	0	1299.62	2.34e+08	2	0.52	8.45	93
IGFDVVTLSGAQGPLSR		1	Q9CQA9	0	1716.93	2.07e+07	2	4.05	21.63	93
DQFPEVYVPTVFENYVADIEVDGK		2	Q9QUI0	0	2773.32	2.61e+07	2	1.74	28.23	93
VAGALAEEGMGLEEITK		1	Q8VC30	0	1717.87	3.69e+07	2	5.14	18.1	93
AFDQGADAIYEHINEGK		2	Q8R1I1	0	1877.87	3.01e+08	2	-0.16	15.2	93
FYNELTEILVR		1	Q9WU78	0	1396.75	5.49e+06	2	1.68	22.32	93
STLINSLFLTDLYPER		1	P42208	0	1882	2.63e+06	2	5.97	26.04	93
LGGNYGPTVAVQR		1	O35855	0	1331.71	2.09e+07	2	2.63	12.39	93
ASTVVAVGLTIAAAGFAGR	1xAcetyl [N-Term]	1	Q9CQV7	0	1773.99	5.14e+06	2	2.48	29.25	93
MLNYIEQEVIGPDGLIK	1xOxidation [M1]	3	Q9ESG2	0	1948.01	3.00e+07	2	0.43	22.02	93
VNFSPPGDTSNLFPGTWYLER		2	P54869	0	2397.15	1.40e+07	2	1.91	24.42	92
TDEQALLSSILAK		1	Q9CQ22	0	1388.76	2.39e+07	2	2.53	21.52	92
TAFDEAIAELDTLSEESYK		4	P63101	0	2131.99	2.08e+08	2	-3.32	25.48	92
TIDWVSFVEVMPQNQK		2	Q9DCX2	0	1920.95	4.33e+07	2	3.26	24.77	92
HGQGTYLYAETGSK		2	Q8VIG3	0	1511.71	2.47e+08	2	2.88	9.27	92
DLAILLGMLDPVEK		2	O08709	0	1526.85	3.47e+07	2	2.04	28.5	92
VENQENVSNLVIDDTELK		1	P40124	0	2059.02	6.62e+06	2	1.13	17.64	92
VVDSLQLTGTKPVATPVDWK		2	O08709	1	2154.18	7.69e+07	2	-3.41	17.51	92
VVTLLYDLVTEK		1	Q9EPK6	0	1392.8	5.25e+06	2	0.91	23.48	92
EAVTEILGIEPDR		1	Q62348	0	1441.75	4.22e+07	2	7.57	19.46	92
SFVQNYPVVSIEDPFDQDDWGAWQK		1	P17182	0	2970.36	2.91e+06	2	1.27	25.52	92
LPPLPVTPGMEGAGVVVAVGEGVGDR		2	Q62465	0	2473.31	8.23e+06	3	2.15	24.41	92
FLEESVSMSPEER		1	P58321; Q9JKB1	0	1539.7	3.36e+07	2	0.37	14.7	92
QSLETICLLLAYK	1xCarbamidomethyl [C7]	1	P63087; P62137; P62141	0	1551.85	9.72e+06	2	4.12	23.81	92
ILATGANVILTTGGIDDMYLK		2	P11983	0	2179.17	9.84e+06	2	7.46	23.32	91
ELGENLTEDELQEMLDEADR		1	Q8K4K1	0	2349.04	8.90e+06	2	0.83	23.31	91
AAVPSGASTGIYEALELR		2	P17182; P21550; P17183	0	1804.94	5.46e+07	2	-2.2	20.24	91
NQLDQEVEFLSTSIAQLK		2	Q9WU28	0	2063.07	2.98e+07	2	4.59	26.07	91
GFESPSDNSSAVLLQWHEK		2	Q9CPW4	0	2131.01	4.50e+07	2	-1.6	16.9	91
VAEDDEDDDVDTK		2	P26350	0	1465.58	1.23e+08	2	-0.78	7.43	91
TPAGLQVLNDYLADK		1	O70251	0	1617.85	3.92e+07	2	7.2	21.19	91
INGEWHTIILASDK		1	B5X0G2; P02762; P04938; P11589; P11588	0	1596.84	7.99e+06	2	0.63	16.05	91
AEEGIAAGGVMDVNTALQEVLK	1xAcetyl [N-Term]; 1xOxidation [M11]	1	P63323	0	2273.13	9.04e+06	2	2.11	26.54	91
KTGQAAGFSYTDANK		1	P62897	1	1558.75	4.36e+07	2	2.16	8.92	91
LSSFIGAIAIGDLVK		1	P80314	0	1503.88	1.68e+07	2	4.54	25.72	91
HELQANCYEEVKDR	1xCarbamidomethyl [C7]	2	P18760	1	1790.81	4.86e+07	3	1.65	8.57	91
VLEQLTGQTPVFSK		2	Q9CXW4	0	1546.85	2.67e+08	2	0.82	16.85	91
SGEGENPASKPTPVQDVQGDGR	1xAcetyl [N-Term]	1	Q61205	1	2267.05	8.43e+06	2	-0.62	10.74	91
VLSVDWTDTGLLLSGGADNK		1	Q9JJA4	0	2061.05		2	1.29	23.55	91
LGEIVTTIPTIGFNVETVEYK		3	P61750; P61205; P84078; Q8BSL7; P84084	0	2323.24	4.18e+08	3	4.77	24.83	90
SALSGHLETVILGLLK		2	P07356	0	1650.98	9.73e+06	2	0.99	25.58	90
GNVPSSELQIYTWMDATLK		1	O55128	0	2153.06	9.93e+06	2	3.43	24.78	90
ETSGNLEQLLLAVVK		1	P48036	0	1613.91	1.36e+07	2	7.31	27.52	90
VIISAPSADAPMFVMGVNHEK		1	P16858	0	2213.11	1.40e+07	2	2.69	19.74	90
LDILDTAGQEEFGAMR		1	P10833; P62071	0	1765.84	1.13e+07	2	1.9	20.27	90
EVGDGTTSVVIIAAELLK		1	P11983	0	1815.01	2.29e+07	2	2.52	28.31	90
IPSENCYSVYADQVNFDYLNK	1xCarbamidomethyl [C6]	1	Q60662	0	2539.14		2	3.46	19.84	90
GAQAAIVVYDITNTDTFAR		2	P35278	0	2026.02	1.14e+07	2	5.05	21.08	90
AMSIMNSFVTDIFER	1xOxidation [M2]	1	P70696	0	1776.83	1.40e+07	2	3.5	25.18	90
LVTSPCCIVTSTYGWTANMER	2xCarbamidomethyl [C6; C7]	2	P07901	0	2446.12	1.13e+07	2	-0.22	20.96	90
VVNQGTLLDDVVPPINPPR		1	P52194	0	2043.12	1.33e+07	2	-0.05	21.93	90
LPCVEDYLSAILNR	1xCarbamidomethyl [C3]	3	P07724	0	1662.85	1.37e+08	2	2.72	26.38	90
AEVVECVSLVELTSLK	1xCarbamidomethyl [C6]	1	P08030	0	1775.95	6.86e+06	2	8.89	22.5	90
GVGDGTVSWGLEDDEDMTLTR	1xOxidation [M17]	1	Q9D2M8; Q9CZY3	0	2268.99	1.76e+07	2	-8.4	18.07	90
AGGTGVPAFYTPTGYGTLVQEGGSPIR		1	Q9JJN4	0	2653.33	6.02e+06	2	0.12	20.94	90
VGQATIESGIPSGWMGLDCGPESIK	1xCarbamidomethyl [C19]	1	P09041	0	2589.23		2	0.05	21.71	90
ISYPDLEEVQTLDDTER		2	Q9CQ43	0	2022.95	8.74e+07	2	-1.01	18.88	90
GTLGGLFSQILQGEDIVR		1	O35841	0	1903.03	2.67e+06	2	1.1	26.89	90
AFADAMEVIPSTLAENAGLNPISTVTELR		2	P80315	0	3030.55	3.59e+07	2	-4.76	27.84	90
GVIGTMVVNAEGIPIR	1xOxidation [M6]	1	Q9DAJ5	0	1641.9	2.39e+07	2	4.66	18.03	90
TDLPTWSAAMDAGLESMQK		2	Q8VC30	0	2051.94	8.87e+06	2	-4.78	22.16	90
IGNFTIQNVFPQSDGDSSK		1	P48722	0	2053.98	1.32e+07	2	-0.86	19.85	89
NMITGTSQADCAVLIVAAGVGEFEAGISK	1xCarbamidomethyl [C11]	1	P10126; P62631	0	2909.44	1.17e+07	3	0.53	28.22	89
PMNIQLVTSQIDTQR		2	O08583	0	1743.91	5.17e+07	2	1.48	18.26	89
IINEPTAAAIAYGLDK		2	P20029; P63017; P16627; P17156	0	1659.9	3.85e+08	2	1.24	18.55	89
ALTSFLPAPTQLSQDQLEAEER	1xAcetyl [N-Term]	1	Q9CSN1	0	2486.24	3.94e+06	3	0.91	26.91	89
IFVEESVYDEFVK		1	P24549	0	1603.79	2.52e+07	2	-2.15	20.8	89
FLSQPFQVAEVFTGHMGK		2	P56480	0	2023.01	6.36e+06	3	1.33	22.71	89
SGPFGQIFRPDNFVFGQSGAGNNWAK		2	Q7TMM9; Q9D6F9; P99024; P68372; Q9CWF2	1	2798.34	1.93e+08	2	-5.26	22.28	89
LVVLDEELEGVSPDELK		2	Q9CQI3	0	1883.98	5.76e+07	2	5.56	20.98	89
DMDLIDVNEAFAPQFLSVQK		1	Q8BWT1	0	2280.12	2.54e+06	2	3.09	26.22	89
NQVAMNPTNTIFDAK		1	P17156	0	1663.81	1.69e+08	2	1.69	16.42	89
GLVSTLQSATEQMAATVSSSVR		1	Q3UJB9	0	2223.13	2.04e+06	3	0.57	25.03	89
VAEDDEDDDVDTKK		2	P26350	1	1593.68	9.17e+07	2	1.2	6.66	89
VAVLGASGGIGQPLSLLLK		2	P08249	0	1793.09	2.92e+07	2	2.88	25.97	89
HGLEVIYMIEPIDEYCVQQLK	1xCarbamidomethyl [C16]	1	P07901	0	2577.27	1.60e+06	2	3.03	23.44	89
PGDLNASVTPSPAK		1	Q9D920	0	1353.7	1.64e+07	2	0.71	10.88	89
YEDSNNLGTSHLLR		2	Q9DB77	0	1618.78	2.55e+07	2	1.39	11.93	89
IDSAATSTYEVGNPPDYR		1	Q9D358	0	1955.9	4.45e+07	2	2.06	13.38	89
MLISSEDVLHSWAVPSLGLK		2	P00405	0	2182.16	3.92e+08	2	6.43	23.78	89
VFLLGEEVAQYDGAYK		2	Q9D051	0	1801.9	5.23e+07	2	-0.28	20.93	89
PVIVEPLEQLDDEDGLPEK		2	Q8VIJ6	0	2135.08	1.39e+07	2	0.95	21.01	89
PAQYIAVHVVPDQLMTFSGTNDPCALCSLHSIGK	2xCarbamidomethyl [C24; C27]	1	P34884	0	3726.81	9.78e+06	4	-5.22	21.49	89
LMNETTAVALAYGIYK		1	Q61316; P48722	0	1757.91	1.28e+07	2	6.18	21.02	89
VLNLPTDLFNSVMNVGR		2	Q9ESG2	0	1888.99	1.51e+08	2	2.25	26.94	89
AIPDLTAPVAAVQAAVSNLVR		2	Q64727	0	2076.18	6.09e+06	2	8.01	28.44	89
QDLLTAAPASEIAEGLNLHTIR		3	Q9WUL7	0	2333.25	1.31e+07	2	6.05	21.74	88
HPDEPVLLEEPVVLALAEK		2	Q9JII6	0	2098.14	2.04e+07	2	-1.02	24.11	88
AEYGTLLQDLTNNITLEDLEQLK	1xAcetyl [N-Term]	2	Q62048	0	2676.36		2	0.98	28.8	88
YKPAPLATLPSTLDPAEYDVSPETR		1	Q9CQC7	1	2731.38		2	-3.71	20.19	88
LEEGPPTSTVLTR		1	P35487	0	1399.74	9.02e+07	2	0.08	13.65	88
HYGPGWVSMANAGK		2	P24369	0	1474.69	1.52e+08	2	0.27	12.85	88
NSGMPPGAAAIAVLPVTLDTPMNR		1	Q8BVI4	0	2393.23	2.61e+06	2	5.58	25.15	88
APKPEDIDEEDDDVPDLVENFDEASK		1	Q9CQH7	1	2931.29	5.97e+06	2	0.14	19.02	88
IFNNGADLSGITEENAPLK		1	P07758; P22599; Q00896; Q00897	0	2003.01	1.30e+07	2	0.6	17.78	88
SINPDEAVAYGAAVQAAILIGDK		1	P17156	0	2286.2	1.34e+07	2	6.81	25.87	88
YADLTEDQLPSCESLK	1xCarbamidomethyl [C12]	1	Q9DBJ1	0	1868.86	2.18e+07	2	0.05	15.53	88
LEEVIQILGDNFPCTLEAQK	1xCarbamidomethyl [C14]	2	Q9D892	0	2317.17	3.74e+07	2	0.4	24.58	88
VWLDPNETNEIANANSR		1	P84099	0	1942.93	1.30e+07	2	1.19	16.4	88
LLAEMDSQFDSTTGFLGK	1xOxidation [M5]	1	O35623	0	1975.93	4.61e+06	2	-6.57	18.46	88
DGELPVEDDIDLSDVELDDLEKDEL		1	Q922R8	1	2830.29	3.03e+06	2	1.15	25.58	88
AAESSAMAATEK		1	Q9Z1P6	0	1166.54	3.87e+07	2	1.18	7.78	88
ELGSPPGISLETIDAAFSCPGSSR	1xCarbamidomethyl [C19]	1	Q91X72	0	2448.17	5.07e+06	2	1.72	24.07	88
LGEYGFQNAILVR		1	P07724	0	1479.8	1.69e+08	2	1.33	19.44	88
ACGDSTLTQITAGLDPVGR	1xCarbamidomethyl [C2]	1	P62880	0	1931.95	4.02e+06	2	-6.3	20.13	88
MSSELFTLTYGALVTQLCK	1xCarbamidomethyl [C18]	1	O55013	0	2162.09	2.87e+06	2	0.91	27.19	87
ADALQAGASQFETSAAK		1	P63024; P63044	0	1665.81	2.86e+08	2	0.91	13.62	87
YVWAATAGGVFQSITPVEIDMIVGK	1xOxidation [M21]	2	Q9JJV2	0	2668.37		2	-0.42	27.2	87
SCSQAGHAGSSSSPSPGPPMK	1xCarbamidomethyl [C2]; 1xOxidation [M20]	2	P11378	0	2029.87	1.12e+08	2	-2.37	6.82	87
ADEALFLLLHNEMVSGVYK	1xAcetyl [N-Term]; 1xOxidation [M13]	2	Q9D289	0	2207.11	1.02e+07	2	2.65	27.6	87
NVDMLSELVQEYDEPILK		2	Q78ZA7	0	2135.06	7.69e+06	2	2.52	26.06	87
DALSDLALHFLNK		2	P80315	0	1456.78	5.04e+07	2	2.52	24.75	87
NLDSTTVAVHGEEIYCK	1xCarbamidomethyl [C16]	1	P97315	0	1935.91	1.06e+07	2	0.76	12.92	87
AAGYDLFSAYDYTISPMEK		1	Q9CQ43	0	2141.97	6.34e+06	2	2.66	22.65	87
IIGATDSSGELMFLMK		1	P83917; P23198	0	1712.86	1.04e+07	2	1.3	22.69	87
ILDSVGIEADDDR		1	P99027	0	1417.68	7.54e+07	2	3.49	14.54	87
IINELPQFFPVGLPQHE		3	Q9CQ71	0	1978.04	5.16e+07	2	0.55	25.48	87
YTMGDAPDYDQSQWLNEK		1	Q80W21	0	2160.92	1.70e+07	2	0.07	16.46	87
QAGIAQLYGIAGSTNVTGDQVK		1	Q9QXD6	0	2191.14	7.74e+06	2	5.78	18.63	87
DLVSSLTSGLLTIGDR		1	Q91V92	0	1646.9	3.39e+06	2	0.36	27.92	87
ADCTITMADSDLLALMTGK	1xCarbamidomethyl [C3]	2	P32020	0	2026.95	1.72e+07	2	1.99	26.21	87
LIIWDSYTTNK		1	P29387; P62874; P62880	0	1353.7	2.01e+07	2	2.07	17.84	87
LCAATATILDKPEDR	1xCarbamidomethyl [C2]	3	O35215	1	1673.85	1.40e+09	3	0.69	12.89	87
ASVGSDSSPAEQTVLATLR		1	Q3TTP0	0	1888.96		2	2.67	17.68	87
FGNPLLVQDVESYDPVLNPVLNR		2	Q9JHU4	0	2598.36	4.23e+06	2	8.84	25.83	87
FSLDTVINPDDR		1	Q9DCB8	0	1391.68	1.53e+07	2	3.57	19.03	87
APSIIFIDELDAIGTK		1	O88685	0	1702.93	6.69e+06	2	3.24	25.3	87
LQSSDGEIFEVDVEIAK		2	Q9WTX5	0	1878.93	3.21e+07	2	-1.02	20.23	87
AMGPLVLTEVLFDEK		1	P59325	0	1661.88	8.20e+06	2	3.09	27.83	87
VGTDLLEEEITK		1	P57776	0	1346.7	2.28e+07	2	0.67	17.06	87
SGEEDFESLASQFSDCSSAK	1xCarbamidomethyl [C16]	1	Q9QUR7	0	2180.89	1.61e+07	2	0.64	18.97	87
MITSAAGIISLLDEEEPQLK		4	Q3TXS7	0	2158.13	4.36e+06	2	2.71	26.37	87
YNLGAPVAGTCYQAEWDDYVPK	1xCarbamidomethyl [C11]	2	P70296	0	2517.14	1.59e+08	2	0.43	20.43	86
IPAFLNVVDIAGLVK		1	Q9CZ30	0	1568.94	9.81e+06	2	2.13	28.18	86
SCSQAGHAGSSSSPSPGPPMK	1xCarbamidomethyl [C2]	2	P11378	0	2013.88	3.32e+08	3	0.6	8.06	86
MDGIVTEVAVGVK	1xAcetyl [N-Term]	1	Q91Z31	0	1359.72	9.25e+06	2	1.77	24.14	86
NQGGYGGSSSSSSYGSGR		1	P49312	0	1694.7	3.21e+06	2	-0.85	7.34	86
VGEVTYVELLMDAEGK		1	Q9D0E1	0	1752.87	1.24e+07	2	3.37	23.94	86
WEALFEEVPELLTEAEK		1	Q9CWJ9	0	2033.01	2.76e+06	2	1.52	27.59	86
GFDVFNALDLMENK		1	O70311; O70310	0	1612.77	1.89e+06	2	2.38	26.16	86
PITEMLPGILSQLGADSLTSLR		2	Q9CQH7	0	2312.25	1.46e+08	3	1.46	28.29	86
NSILAQVLDQSAR		1	P56812	0	1414.76	4.67e+07	2	-0.21	20.15	86
PAAAPAPAASAAPEPLK		1	P09541	0	1529.83	2.75e+07	2	-0.01	12.76	86
PGSSEPSAVFTGDTLFVAGCGK	1xCarbamidomethyl [C20]	1	Q99KB8	0	2184.03	5.88e+06	2	-0.39	20.15	86
LVPLLLEDGGDAPAALEAALEEK		2	Q9JHU4	0	2334.24	1.06e+07	2	2.95	26.98	86
VTVLEGDILDAQCLR	1xCarbamidomethyl [C13]	1	P24815	0	1701.88	8.71e+06	2	0.26	20.22	86
DAYSGGAVNLYHVR		1	O55234	0	1521.74	1.17e+08	2	-0.74	13.32	86
MSVQPTVSLGGFEITPPVVLR	1xOxidation [M1]	2	Q61937	0	2243.21	8.55e+06	2	2.87	25.36	86
YHTSQSGDEMTSLSEYVSR		2	P11499	0	2176.95	3.58e+07	2	-1.59	14.63	86
VQGSDSDEEVVVATTR		1	Q9Z1Q9	0	1691.81	5.88e+06	2	-0.42	11.62	86
QETEVELYNEFPEPIK		1	P51150	0	1964.95	1.91e+07	2	0.81	19.54	86
MVVECTMNNVVSTR	1xCarbamidomethyl [C5]; 2xOxidation [M1; M7]	1	O08716	0	1671.75	2.85e+07	2	-0.42	9.85	86
AVANSSPVNPVVFFDVSIGGQEVGR	1xAcetyl [N-Term]	1	Q9D868	0	2587.32		2	4.58	28.51	86
NAPAIIFIDELDAIAPK		2	Q01853	0	1810.99	8.63e+07	2	3.97	28.18	86
ARPEPNPVIEGDLKPAK		3	Q9DCJ5	2	1831.01	1.60e+08	2	-2.25	10.96	86
IPSYITDLPSEVLSTPFGQALR		2	Q9CQT7	0	2404.28	5.94e+06	2	4.09	27.5	86
TVQQHAGETDPVTTMR		2	Q99KB8	0	1770.84	6.66e+07	2	-1.38	9.23	86
EVNENFAIDLIAQQPVNEVEHR		2	P52503	0	2564.27	6.23e+07	2	1.53	20.96	86
NLGSINTELQDVQR		1	O08547	0	1586.81	1.65e+08	2	1.31	15.36	85
GEEPGQDQDPVQLLSGFPR		1	Q922Y1	0	2068.99	4.75e+06	2	1.31	21.32	85
PFGVALLFGGVDEK		1	Q9Z2U1	0	1448.78	1.29e+07	2	2.17	24.91	85
TMQDITLVVETLLQQMQDK	1xOxidation [M16]	1	Q9CQZ1	0	2250.14	6.26e+06	3	-0.22	28.28	85
DMHGDSEYNIMFGPDICGPGTK	1xCarbamidomethyl [C17]	2	P14211	0	2441.02	2.26e+07	2	2.36	19.04	85
VADGLPLAASMQEDEQSGR		2	O08547	0	1973.92	5.29e+07	2	-4.59	16.64	85
VALAGLLGFGLGK		1	Q9D8W7	0	1215.75	3.24e+06	2	0.34	25.13	85
IEIESFFEGEDFSETLTR		2	P20029	0	2149	1.70e+07	2	-0.59	24.42	85
GLSLSAHSEGLSEVDK		2	Q9CQ66	0	1628.81	6.91e+07	2	0.11	12.68	85
EILGTAQSVGCNVDGR	1xCarbamidomethyl [C11]	1	P35979	0	1675.81	5.13e+07	2	-2.91	13.1	85
AVLTSQETLFGGSDCTGNFCLFK	2xCarbamidomethyl [C15; C20]	2	Q921I1	0	2552.18	5.23e+06	2	3.41	23.07	85
ILATPPQEDAPSVDIANIR		2	P40142	0	2020.07	1.09e+07	2	0.25	18.52	85
TVVYSTSPDISFTFGEQNQAR		1	Q8R2G4	0	2347.12	4.26e+06	2	-1.63	19.56	85
LETTWMTAVGLSEMAAEAAYQTGADQASITAR	2xOxidation [M6; M14]	2	Q9JIQ3	0	3376.57	5.88e+06	3	-0.7	24.29	85
LLDFGSLSNLQVTQPTVGMNFK	1xOxidation [M19]	1	P63276	0	2425.24	1.22e+07	2	-0.49	23.5	85
HGDPGDAAQQEAK		1	P56812	0	1323.59	2.46e+07	2	2.73	6.59	85
FQSSHHSTDITSLDQYVER		3	P08113	0	2250.04	1.30e+08	2	-0.81	13.85	85
APEVSQYIYQVYDSILK		1	Q9DBG3	0	2016.03	1.71e+06	2	6.64	26.65	85
VTVLEGDILDTQYLR		1	P26149; P26150; O35469	0	1734.93	7.23e+06	2	2	21.43	85
PGSDTIKPDVNK		1	P35700	1	1270.66	7.16e+07	2	1.53	8.2	85
YGETANECGEAFFFYGK	1xCarbamidomethyl [C8]	1	Q99MD9	0	1989.83		2	3.05	19.42	85
YTPSGQSGAAASESLFISNHAY		1	P05064	0	2258.04	1.03e+07	2	-0.68	17.14	85
AGHQSAAASNLSGLSLQEAQQILNVSK		2	Q9CQV1	0	2722.41	3.94e+07	3	0.83	20.54	85
GLEHVTVDDLVAEITPK		2	Q9JIX0	0	1835.97	2.04e+07	2	1.72	21.46	85
KLEAAEDIAYQLSR		1	P67778	1	1606.84	7.98e+06	2	2.69	15.83	85
NLNQALLDLHALGSAR		2	P49945; P29391	0	1705.93	4.85e+07	2	9.65	19.32	85
DYPLPDVAHVTMLSASQK		2	P19783	0	1971.98	1.19e+08	2	6.93	19.6	85
SSEIEQAVQSLDR		1	Q9D898	0	1461.72	2.21e+07	2	6.57	16.46	85
FTDDTFDPELAATIGVDFK		1	P35293	0	2102	2.81e+07	2	0.32	24.32	85
LEALLQGGEVEEVILQAEK		1	Q9CPP6	0	2068.12	5.04e+06	2	2.48	24.31	85
TAELSLDQFHDK		2	P35564	0	1403.68	6.02e+07	3	-0.69	13.58	85
EEASDYLELDTIK		1	P08113	0	1525.73	6.70e+07	2	-2.45	17.54	85
HVSILDLPGDVLIIPQATLGGR		2	Q8BHA3	0	2284.3	2.45e+07	2	5.43	26.25	85
LVTLEEFLASTQR		1	Q02819	0	1506.82	3.84e+06	2	2.41	23.66	84
ELFVQSEIFPLETPAFAIK		1	Q3THK7	0	2179.17	3.74e+06	2	7.27	27.4	84
IFPGDTILETGEVIPPMR		2	Q3UIU2	0	1985.04	4.00e+07	2	2.01	23.82	84
ISDEDWDIIHR		2	P51660	0	1398.66	2.97e+07	3	0.53	15.46	84
VIDFDENTALDDTEEGSFR		1	Q8BP92	0	2172.96	7.32e+06	2	0.37	18.05	84
SDLLWEQIVQSTCDTITPDMR	1xCarbamidomethyl [C13]	2	Q9CQ24	0	2508.17	2.90e+06	2	-4.14	25.99	84
TVSLNNLSADEVTR		1	Q9CQ75	0	1518.78	5.29e+07	2	2.4	14.99	84
ATLCLFDMDGTLTAPR	1xAcetyl [N-Term]; 1xCarbamidomethyl [C4]	1	Q9Z2M7	0	1823.87	2.36e+06	2	2.34	27.41	84
EEEAIQLDGLNASQIR		1	P08113	0	1785.9	8.42e+07	2	0.9	17.23	84
MEAVLNELVSVEDLK	1xAcetyl [N-Term]	2	Q9CQ92	0	1730.89	6.71e+07	2	1.5	28.92	84
SLPADILYEDQQCLVFR	1xCarbamidomethyl [C13]	1	Q9D0S9	0	2067.02	6.01e+06	2	0.7	22.74	84
DELHIVEAEAMNYEGSPIK		2	Q61937	0	2145.02	3.78e+07	2	-1.69	19.43	84
SSPDLTGVVAVYEDLR		1	O88746	0	1720.88		2	2.18	22.37	84
GVAFADSSSSWQLHR		2	P27786	0	1647.79	3.38e+07	2	-0.66	14.62	84
SANSELGGIWSVGQR		1	Q8VBV7	0	1560.78	5.90e+07	2	3.31	17.35	84
GMNTLVGYDLVPEPK	1xOxidation [M2]	1	P12787	0	1648.83	7.66e+07	2	0.1	18.15	84
QTNPSAMEVEEDDPVPEIR		1	Q01853	0	2155.98	9.56e+06	2	-6.32	16.47	84
LQMEQQQQLQQR		1	Q9CPQ3	0	1557.78	4.10e+07	2	7.13	9.8	84
LQMEQQQQLQQR	1xOxidation [M3]	1	Q9CPQ3	0	1573.78	1.14e+07	2	-0.42	8.06	84
AMADPEVQQIMSDPAMR		1	Q60864	0	1889.86	6.71e+06	2	2.06	17.91	84
EGNDLYHEMIESGVINLK		2	P56480	0	2061	2.00e+07	2	-3.59	20.79	84
MTLADDVTLDDLIMAK		1	P62192	0	1764.88	4.12e+06	2	1.65	24.36	84
MDVPTSSTDSQEVKPIMPIR	1xAcetyl [N-Term]	2	Q9JJL0	1	2273.12	1.67e+07	2	-1.36	19.31	84
VSHVSTGGGASLELLEGK		2	P09041; P09411	0	1740.91	1.05e+08	2	-0.43	14.53	84
MLLEFTDTSYEEK		1	P48774	0	1605.74	1.47e+08	2	1.22	18.41	83
HVGDLGNVTAGK		4	P08228	0	1167.61	2.62e+09	2	0.59	9.13	83
DQSPASHEIATNLGDFAISLYR		2	P07758; P22599; Q00898; Q00896	0	2405.17	7.55e+07	2	0.9	22.56	83
CANLFEALVGTLK	1xCarbamidomethyl [C1]	2	Q4KML4	0	1435.76	1.86e+07	2	3.09	26.65	83
NVGLDIEAEVPAVK		1	P42932	0	1453.79	2.09e+07	2	3.47	18.86	83
LSEEEILENQDLFLTSEATDYGR		2	Q8BP92	0	2672.26	3.79e+06	2	-0.82	22.55	83
SAPDFTATAVVDGAFK		4	Q61171	0	1596.79	4.68e+08	2	2.7	17.52	83
AEVLDDGLPEDVLFGNLDLLPPSGK		2	Q8VDP4	0	2623.35	2.99e+06	2	0.75	27.97	83
QDLPNAMNAAEITDK	1xOxidation [M7]	1	P61205; P84078; Q8BSL7	0	1646.77	4.31e+07	2	-1	12.51	83
NIIPFDQMTIDDLNEIFPETK		4	Q9DCX2	0	2493.22	6.57e+07	2	1.45	27.56	83
VVLDDKDYFLFR		2	Q64433	1	1529.8	2.74e+08	2	3.51	19.31	83
GLGTDEDTLIEILTTR		1	P10107	0	1746.91	3.62e+06	2	3.8	25.77	83
MTDQEAIQDLWQWR	1xOxidation [M1]	1	Q61937	0	1835.84	4.93e+06	2	-0.03	21.66	83
LLLSTLTLLSK		1	Q9JK38	0	1201.78	4.19e+07	2	0.66	23.55	83
LTAEDVVADHTEDDR		1	Q8C5P7	0	1685.76	5.22e+06	2	1.8	12.08	83
INALTAASEAACLIVSVDETIK	1xCarbamidomethyl [C12]	2	P80313	0	2289.2	1.61e+07	2	-0.17	28.4	83
TLGISPFHEFADVVFTANDSGHR		2	P07309	0	2517.22	3.79e+07	3	3.91	21.74	83
DLFGEVGAALPVDVLTYDEK		1	Q9CQH8	0	2151.09	1.28e+06	2	4.38	27.52	83
GGVSAVAGGVTAVGSAVVNK		2	Q9DAM7	0	1699.93	9.86e+07	2	1.46	16.27	83
NAINIEELFQGISR		2	Q921E2	0	1603.84	3.42e+07	2	1.26	25.05	83
ITGMLLEIDNSELLHMLESPESLR	1xOxidation [M4]	1	P29341	0	2756.38	1.59e+06	3	4.94	26.15	83
LETYYNATEPVISFYDK		1	Q9R0Y5	0	2052.98	1.01e+08	2	-3.23	20.24	83
ADIVENQVMDTR		3	P10649	0	1390.66	6.32e+08	2	2.65	12.67	83
LSSQQFHEAASK		2	Q91VN4	0	1332.65	2.41e+07	2	0.16	8.24	83
HLVMGDIPAAVNAFQEAASLLGK		2	Q99MD9	0	2352.24	7.03e+07	3	1.24	27.98	83
INMNGINNSSGMVDAR		1	Q9D2M8	0	1692.78	9.27e+06	2	-0.86	13.6	82
GVAALTSDPAVQAIVLDTASDVLDK		1	P26039	0	2469.31	1.83e+06	3	5.28	27.35	82
VTHETSAHEGQTEAPSIDEK		3	P58321; Q9JKB1	0	2165.99	9.58e+07	2	-0.62	7.87	82
GITWGEDTLMEYLENPK	1xOxidation [M10]	2	P62897	0	2011.93	3.20e+07	3	-1.27	21.85	82
VMLGETNPADSKPGTIR		5	Q01768; P15532	1	1785.92	1.33e+09	2	-0.64	11.78	82
LIDALIENFLEPSK		1	Q8CAA7	0	1601.88	3.05e+06	2	3.18	26.36	82
IETSINLAWTAGSNNTR		1	Q60931	0	1847.92	1.31e+07	2	0.85	17.86	82
NTFWDVDGSMVPPEWHR		2	Q7TMF3	0	2072.93	3.09e+07	2	-1.56	20.5	82
IDDVAIVGHSDNR		1	Q9DAD6	0	1410.7	1.65e+07	2	0.61	10.83	82
NIIPFDQMTIDDLNEIFPETK	1xOxidation [M8]	2	Q9DCX2	0	2509.22	1.48e+07	2	2.11	26.22	82
AGAESDGQFQFTGIK		2	Q78IK2	0	1555.74	7.09e+07	2	7.6	15.63	82
DFMAALEAEPYDDIVGETVEK		1	P27546	0	2342.07		2	-5.39	24.54	82
IVCEVLSSDHDGGPPR	1xCarbamidomethyl [C3]	3	Q9ESG2	0	1737.82	2.92e+08	2	-0.01	11.38	82
FLVGPDGIPVMR		1	P46412; P21765	0	1300.71	3.55e+07	2	2.04	20.98	82
ATLQAALCLENFSSQVVER	1xCarbamidomethyl [C8]	2	P59999	0	2136.08	1.24e+07	2	-1.09	21.92	82
EEVVTIDTWMQGLLK		1	P46425; P19157	0	1761.91	3.25e+07	2	1.98	26.38	82
LVAGEMGQNEPDQGGQR		1	O08756	0	1785.82		2	-0.22	9.86	82
ALPGHLKPFETLLSQNQGGK		2	P46425; P19157	1	2135.16	8.60e+07	2	-3.35	16.44	82
EIQSSNLETAMSVIGDR		1	Q9CR41	0	1849.9	1.87e+07	2	4.7	19.16	82
QLTEMLPSILNQLGADSLTSLR		2	Q64152	0	2400.28	1.64e+07	2	3.07	28.21	82
QIIQQNPSLLPALLQQIGR		1	P54728	0	2130.24	1.59e+06	2	1.81	26.28	82
DFNHINVELSLLGK		2	P51410	0	1598.85	2.00e+07	2	2.45	20.98	82
TVPVLDTNDSVELFIFDSAGK		1	Q9D0P8	0	2267.14	9.11e+06	2	3.3	26.17	82
ETEEITSLWQGSLFNANYDVQR		1	Q9ERE7	0	2600.23	3.36e+06	2	0.86	23.75	82
AAVASLLQSVQVPEFTPK		2	Q02053	0	1885.04	1.16e+07	2	5.48	23.39	81
IQEITEQLDITTSEYEK		1	P63038	0	2040	1.10e+07	2	-1.82	17.27	81
MMNGSHYSYSESR		2	Q99LX0	0	1548.62	6.46e+07	2	-0.59	8.32	81
ILSISADIETIGEILK		1	P61979	0	1714.98	3.66e+06	2	3.41	27.81	81
GVMLAVDAVIAELK		2	P63038	0	1428.81	1.36e+07	3	1.34	27	81
QDLPNAMAISEMTDK		1	P61750	0	1663.77	7.89e+06	2	-3.7	17.43	81
EETGIEASQLTIIEGFR		1	P56380	0	1892.96	1.56e+07	2	-0.77	21.86	81
VLLSICSLLCDPNPDDPLVPEIAR	2xCarbamidomethyl [C6; C10]	1	P61079; P62838	0	2706.38	1.00e+07	2	1.26	27.71	81
FNAHGDANTIVCNTK	1xCarbamidomethyl [C12]	1	P16045	0	1661.77	1.01e+08	2	5.61	9.46	81
ILQSSSEVGYDAMLGDFVNMVEK		1	P63038	0	2532.2	1.74e+06	2	2.26	26.47	81
TQGPYDVVVLPGGNLGAQNLSESPMVK		2	Q99LX0	0	2770.41	2.28e+08	2	5.82	21.57	81
DDWESGLNAMECALHLEK	1xCarbamidomethyl [C12]	2	P09528	0	2117.93	2.48e+07	2	2.6	23.28	81
NNFSDTGNFGFGIQEHIDLGIK		2	Q9CXW4	0	2423.16	2.54e+07	2	2.93	21.2	81
LEAEAVPEVSEK		1	Q9CQM9	0	1300.66	2.27e+07	2	-0.34	12.26	81
DFTFNTLTQLEMELVK		1	A2APA5	0	1928.97	9.57e+06	2	1.3	28.37	81
VANDSAPEHALR		2	O88653	0	1279.64	1.54e+07	2	-0.17	8.13	81
GYADIVQLLLAK		1	Q62422	0	1303.76		2	3.18	26.78	81
EYDEDSPGGNFDFFSNLVTK		1	Q5M8N4	0	2280.99		2	1.1	24.08	81
RLEAAYTDLQQILESEKDLEEAEEYK		1	P48428	2	3113.52	1.76e+07	3	1.57	21.56	81
YTLPPGVDPTLVSSSLSPEGTLTVEAPLPK		2	P14602	0	3065.63	3.05e+06	2	-6.32	25.02	80
RGDESQFLLQAPGSTELEELTAQVAR		1	Q8BL95	1	2845.43		3	-0.6	23.47	80
LALDGATWADVFK		1	Q3TCN2	0	1406.73	3.07e+07	2	2.73	23.24	80
WGEAGAEYVVESTGVFTTMEK	1xOxidation [M19]	1	P16858	0	2307.05		2	-0.18	20.29	80
EAFQEALAAAGDK		1	P10639	0	1320.64	5.49e+08	2	-1.41	14.91	80
LGLGIDEDDPTVDDTSAAVTEEMPPLEGDDDTSR	1xOxidation [M23]	1	P07901	0	3591.57	3.96e+06	3	3.47	19.61	80
LNSNTQVVLLSATMPSDVLEVTK		1	P60843	0	2459.31		2	2.2	24.07	80
RVAEDDEDDDVDTK		2	P26350	1	1621.68	2.74e+07	2	-0.8	6.89	80
FAQENELMFLETSALTGENVEEAFLK		1	Q91ZR1	0	2960.42	3.87e+06	3	3.03	28.09	80
NIILEEGKEILVGDVGQTVDDPYTTFVK		1	P18760	1	3092.6		3	-0.73	23.21	80
AELVPEQEEAMLPVEESEAAGDGVETK		2	Q99MD9	0	2857.33	8.58e+06	2	2.17	19.2	80
ALFEQFAEVFPLK		1	Q3U0Y2	0	1538.83	8.52e+06	2	4.3	26.22	80
TTGFGMIYDSLDYAK		1	P62849	0	1681.78	7.45e+07	2	1.5	21	80
GYATDESTVSSVQGSR		1	Q61584	0	1643.75	5.75e+06	2	-1.83	9.69	80
ISLGLPVGAVINCADNTGAK	1xCarbamidomethyl [C13]	1	P62830	0	1970.04	5.72e+07	2	4.83	21.74	80
CCAEANPPACYGTVLAEFQPLVEEPK	3xCarbamidomethyl [C1; C2; C10]	1	P07724	0	2950.34		2	1.53	24.11	80
IAGDNENCLFQQDPK	1xCarbamidomethyl [C8]	1	Q80ZN5	0	1748.79	1.26e+07	2	7.81	13.29	80
DGVFLYFEDNAGVIVNNK		3	P62830	0	2013.99	3.00e+06	2	1.03	23.98	80
ILTFDQLALESPK		1	P35980	0	1474.82	4.56e+07	2	0.54	21.01	80
AIGSASEGAQSSLQEVYHK		3	Q9Z2U1	0	1961.96	2.71e+07	2	-2.53	12.11	80
FWEVISDEHGIDPTGTYHGDSDLQLER		2	Q9D6F9; P68372	0	3116.42	1.08e+08	2	1.55	18.6	80
AAVDASYIDEIDGLFK		1	Q9CR81	0	1726.85	1.09e+07	2	3.7	24.36	80
NVFDEAILAALEPPEPK		3	P60766	0	1852.97	9.90e+07	2	0.62	26.5	80
HGEVCPAGWKPGSDTIKPDVNK	1xCarbamidomethyl [C5]	3	P35700	2	2392.17	6.02e+08	2	0.11	11.05	80
LTLVCSTAPGPLELDLTGDLESFK	1xCarbamidomethyl [C5]	1	Q99PT1	0	2576.32	7.15e+06	2	3.15	26.29	80
ITSEAEDLVANFFPK		1	P61290	0	1680.85	5.39e+06	2	2.99	24.13	80
LTESPCALVASQYGWSGNMER	1xCarbamidomethyl [C6]	1	P08113	0	2356.07	6.63e+06	2	-3.74	18.89	80
GVQVETISPGDGR		2	P26883	0	1314.66	7.29e+08	2	-1.56	11.45	80
LATPTYGDLNHLVSATMSGVTTSLR		3	Q9ERD7	0	2605.33	2.11e+07	2	2.2	24	80
LNNNVEELLQSSLSLGGK		1	Q3V140	0	1915.01	1.72e+07	2	4.47	23.47	80
INNVPAEGENEVNNELANR		1	Q921M7	0	2096	7.18e+06	2	-1.98	13.11	80
EYFGQFGEIEAIELPIDPK		1	Q99020	0	2195.09	6.62e+06	2	4.98	25.68	80
DGEGGLPAFLENSFIGAAR		1	Q6P3D0	0	1920.95	2.69e+06	2	0.37	26.18	80
PGLVVVHTEDGTTTK		3	Q9D3D9	0	1553.82	4.52e+08	2	-2.68	10.94	80
GTILISSEEGETEANNPK		1	Q9Z1F9	0	1888.91	8.13e+06	2	-1.71	12.87	80
SQADKPVLAIQVLGTVK		2	Q9Z2C8	1	1767.04	1.51e+08	2	0.8	19.05	80
IFQVPSEVMDDVMQER		2	Q9DAQ9	0	1922.9	1.82e+07	2	1.43	21.94	80
VESVFETLVEDSPEEESTLTK		2	Q9JKR6	0	2368.13	2.21e+07	2	-2.89	21.87	80
YLLQYQEPIPCEQLVTALCDIK	2xCarbamidomethyl [C11; C19]	2	Q9R1P0	0	2694.35	7.21e+06	2	-8.93	25.69	80
YALYDATYETK		1	P45591; P18760	0	1337.63	8.86e+08	2	-0.33	13.86	79
SEMLEIVQAIYK		2	P62748	0	1423.75	2.17e+07	2	9.46	22.84	79
PTFPTTTSSWDNLLNALAR		1	P0C1V4	0	2105.07		2	2.79	26.72	79
INPDGSQSVVEVPYAR		1	Q9QXT0	0	1730.87		2	0.13	15.27	79
SLITFEGGSMIQVQK		2	O08716	0	1637.86	5.54e+08	2	-2.08	19.27	79
LISSENFENYVR		3	O08716	0	1470.72	2.05e+09	2	1.08	16.1	79
EELASAEYSPDEMPQLTK	1xOxidation [M13]	1	Q9CQ66	0	2053.93	4.61e+06	2	-2.14	14.09	79
AVTEQGHELSNEER		2	Q9CQV8	0	1598.74	1.22e+08	2	0.01	7.64	79
VETGVLKPGMVVTFAPVNVTTEVK		2	P10126	1	2515.38	1.42e+08	2	-0.17	21.05	79
TAMNVNDLFLAIAK		1	P61021	0	1520.81	5.36e+06	2	2.57	24.87	79
LWENPNVLCLVYDVTNEQSFISCTK	2xCarbamidomethyl [C9; C23]	1	Q9D0P8	0	3029.44		3	-2.39	28.19	79
QVLLSAAEAAEVILR		2	P80314	0	1582.92	1.60e+07	2	1.71	25.12	79
IIYGGSVTGATCK	1xCarbamidomethyl [C12]	2	P17751	0	1326.67	2.01e+07	2	4.11	11.41	79
SVLVDFLIGSGLK		2	Q9JHU9	0	1347.79	1.81e+07	2	7.08	25.7	79
LLLEYTDTSYEDK		1	P15626	0	1589.76	2.57e+08	2	-1.85	16.29	79
DHADSNIVIMLVGNK		2	P46638; P62492	0	1625.83	2.82e+07	2	1.07	20.22	79
MEAVLNELVSVEDLK	1xAcetyl [N-Term]; 1xOxidation [M1]	1	Q9CQ92	0	1746.88	1.07e+07	2	3.28	26.8	79
EADIDGDGQVNYEEFVQMMTAK	2xOxidation [M18; M19]	2	P0DP26	0	2522.07	3.29e+07	2	-3.25	17.22	79
GLIAAICAGPTALLAHEVGFGCK	2xCarbamidomethyl [C7; C22]	2	Q99LX0	0	2326.2	3.99e+07	2	3.16	24	79
ADCTITMADSDLLALMTGK	1xCarbamidomethyl [C3]; 1xOxidation [M7]	1	P32020	0	2042.94	2.70e+06	2	1.36	24.94	79
YVQLPADEVDTQLLQDAAR		1	O35900	0	2145.08	3.84e+07	2	0.95	20.53	79
NINADEAAAMGAVYQAAALSK		1	Q9JKR6	0	2079.02		2	-8.88	20.89	79
LGEEFEETTADNR		3	O08716	0	1510.67	1.20e+09	2	-3.01	11.56	79
AAFECMYTLLDSCLDR	2xCarbamidomethyl [C5; C13]	1	Q6ZQ38	0	1964.86	1.98e+06	2	-2.51	23.84	79
TFTTQETITNAETAK		1	P06745	0	1655.81	2.56e+07	2	-2.56	12.08	79
GMGLSMGTMICGWDK	1xCarbamidomethyl [C11]	1	O55234	0	1643.7	1.19e+07	2	-0.8	21.14	79
PALQPPLTSGLVGGQEETVQEGGLSTR		1	P97364	0	2721.41	6.84e+06	3	2.83	19.48	79
FMQDASDVMQLLLK		2	Q8BKC5	0	1638.82	1.36e+07	2	4.51	25.89	79
ATESTAAAAIAAELVSADK	1xAcetyl [N-Term]	1	Q99MD9	0	1831.93	3.67e+07	2	-0.25	26.44	79
QLQEETSPDGIMTEALPPAR		1	Q9CQJ8	0	2183.06	4.85e+06	2	2.4	17.85	79
HLNEIDLFHCIDPNDSK	1xCarbamidomethyl [C10]	3	Q9R0Q7	0	2066.96	5.28e+08	2	-0.59	17.2	79
MLVDDIGDVTITNDGATILK		2	P11983	0	2104.08	1.09e+07	2	-1.83	22.29	79
ILFVLVNADEPK		1	Q9DAN1	0	1357.77	5.78e+06	2	0.58	21.45	78
EIVHIQAGQCGNQIGAK	1xCarbamidomethyl [C10]	1	Q7TMM9; Q9ERD7; P99024; Q9CWF2	0	1822.92	2.95e+07	2	-1.31	11.24	78
AVTSTDVDIVFSK		1	Q0P5Y3	0	1381.72	1.13e+08	2	0.84	16.83	78
AADKDTCFSTEGPNLVTR	1xCarbamidomethyl [C7]	2	P07724	1	1981.93	1.17e+08	2	-1.23	12.77	78
ILGADTSVDLEETGR		1	Q03265	0	1575.79	5.44e+07	2	0.7	15.45	78
DQVDSAVQELLQLK		1	Q8CGC7	0	1585.84	4.18e+06	2	1.62	24.56	78
MAATFIGNSTAIQELFK	1xOxidation [M1]	2	Q9D6F9	0	1857.94	5.88e+07	2	1.94	23.97	78
TQPTDEEMLFIYSHFK		2	P31786	0	1985.93	9.90e+07	2	-0.99	20.97	78
IIDVVYNASNNELVR		1	P62242	0	1718.91	1.85e+07	2	1.19	17.25	78
HTGYVVTQLDGLYLGAQK		2	Q8VCI0	0	1963.03	3.03e+07	2	0.57	18.08	78
MFVLDEADEMLSR		1	P60843; P10630	0	1555.71	1.55e+07	2	5.24	22.07	78
MDEEEVEVFLPK		1	Q60854	0	1464.69	7.43e+06	2	2	20.11	78
DSLLQDGEFTMDLR		3	P62962	0	1639.76	4.28e+08	2	-3.19	21.38	78
SFGGGTGSGFTSLLMER	1xOxidation [M15]	1	Q3UX10	0	1719.8	3.62e+06	2	2.16	19.4	78
VTHLSTLQVGSLSVK		2	Q99KB8	0	1568.9	7.56e+07	2	-1.68	15.06	78
LPGMIGSLPDPFGEEMR		3	Q9WV54	0	1845.89	2.57e+07	2	0.4	24.67	78
AAAMDVDTPSGTNSGAGK	1xAcetyl [N-Term]; 1xOxidation [M4]	1	P62878	0	1707.75	2.26e+07	2	-3.97	10.42	78
KFEDATVQSDMK		2	P17156	1	1398.66	2.00e+08	2	1.27	9.19	78
SAIQNLHSFDPFADASK	1xAcetyl [N-Term]	1	P48024	0	1889.9	3.63e+07	2	1.58	21.92	78
DLAILLGMLDPVEK	1xOxidation [M8]	1	O08709	0	1542.84	7.11e+06	2	3.57	26.15	78
GEALDLLHGSLFLSTPK		4	P00342	0	1797.97	8.34e+08	2	3.74	22.46	78
SGEIEPVSVK		1	Q64433	0	1044.56	3.48e+08	2	-0.11	10.97	78
NMQNVEHVPLTLDR		2	O09061	0	1665.84	2.22e+08	2	0.21	14.48	78
EHGGPEGMDPDGVIESNWNEIVDNFDDMNLK		1	P10630	0	3473.49	2.70e+06	3	1.96	25.78	78
LLDSSTVTHLFK		2	Q9QUM9	0	1360.75	6.40e+07	3	-1.76	17.32	78
AAFDDAIAELDTLSEESYK		2	P62259	0	2087.97	2.04e+08	2	2.61	24.03	78
EFADSLGIPFLETSAK		1	P62821	0	1724.87	5.00e+07	2	3.43	24.6	78
GIVVTAYSPLGSPDRPWAK		1	P45376	1	2014.08	1.53e+07	2	0.47	17.82	78
SPAAQYVDLLLNPER		1	Q8R2E9	0	1685.89	3.94e+06	2	-1.18	22.23	78
ADEALFLLLHNEMVSGVYK	1xAcetyl [N-Term]	2	Q9D289	0	2191.11	2.20e+07	2	0.91	28.39	77
GDQPGASGDNDDDEPPPLPR		1	O55022	0	2048.88	2.45e+07	2	-0.23	12.58	77
LGNTQGIISAFSTIMSVHR		1	Q9DB20	0	2032.06	7.95e+06	3	4.84	24.29	77
VQPPAADMNQLFWDQQLAK		1	Q9DAG6	0	2200.09		2	-0.02	21.45	77
HSGPNSADSANDGFVR		1	Q9Z2X1	0	1630.72	1.40e+07	2	0.42	8.71	77
GWEEGVAQMSVGQR	1xOxidation [M9]	1	P26883	0	1549.71	1.25e+08	2	-1.27	12.07	77
QFAPIHAEAPEFIEMSVEQEILVTGIK		1	P56480	0	3026.55	3.54e+06	3	7.61	26.32	77
GPAVGIDLGTTYSCVGVFQHGK	1xCarbamidomethyl [C14]	2	P63017	0	2263.12	3.29e+07	2	-5.33	18.66	77
FMDASALTGIPLPLIK		1	P97377	0	1686.95		2	2.89	27.11	77
DGSASGTTLLEALDCILPPTRPTDK	1xCarbamidomethyl [C15]	2	P10126	1	2628.32	8.13e+06	2	0.89	26.17	77
GQYISPFHDVPIYADK		2	Q9D819	0	1849.91	1.40e+07	2	0.72	17.19	77
HHAAYVNNLNATEEK		2	P09671	0	1710.82	1.08e+08	2	-0.09	8.27	77
SPTNSSEIFTPAHEENVR		2	Q3UGS4	0	2014.95	1.61e+07	2	-0.67	11.89	77
KYTLPPGVDPTLVSSSLSPEGTLTVEAPLPK		1	P14602	1	3193.72	1.20e+07	3	-0.5	22.73	77
LEGGSGGDSEVQR		1	P62196	0	1290.59	1.23e+07	2	4.48	7.05	77
ALYSNILGEENTYLWR		1	Q8VEM8	0	1941.97		2	1.7	22.22	77
TAESGELHGLTTDEK		1	P07309	0	1587.75	1.89e+08	2	-0.07	9.68	77
WVVIGDENYGEGSSR		1	Q99KI0	0	1667.77	8.69e+06	2	0.54	16.11	77
NVCEILTSDPEGGPAR	1xCarbamidomethyl [C3]	1	Q9EQ00	0	1714.81	3.27e+07	2	1.05	14.82	77
EEILAALEK		1	Q61207	0	1015.57	1.18e+08	2	-1.08	16.63	77
ADAASQVLLGSGLTILSQPLMYVK	1xAcetyl [N-Term]; 1xOxidation [M21]	1	Q791V5	0	2533.36		3	5.44	28.81	77
TYFPHFDVSHGSAQVK		3	P01942	0	1819.88	1.25e+09	2	3.12	13.85	77
GPAGVELNSMQPVK		1	P32037	0	1426.74	2.78e+07	2	0.69	14.31	77
GGETVMVSAAAGAVGSVVGQIAK		2	Q91YR9	0	2059.09	9.82e+06	2	4.29	24.07	77
TVESEAASYLDQISR		1	P61290	0	1668.81	1.15e+07	2	-6.35	18.75	77
KGESVMVVPTLSEEEAK		1	O08709	1	1832.93	1.89e+07	2	0.37	15.19	77
LGAPISSGLSDLFDLTSGVGTLSGSYVAPK		1	O35643	0	2909.51		3	4.95	28.19	77
ECPSDECGAGVFMGSHFDR	2xCarbamidomethyl [C2; C7]	1	P62983	0	2157.84	5.95e+06	2	-0.66	14.8	77
SLITFEGGSMIQVQK	1xOxidation [M10]	2	O08716	0	1653.85	1.42e+08	2	-0.01	16.98	77
LFQEDNGMPVHLK		2	P48771	0	1527.76	4.54e+07	2	4.28	14.8	77
ETECTYFSTPLLLGK	1xCarbamidomethyl [C4]	1	P08249	0	1758.86	8.51e+06	2	-5.21	21.42	77
GLAFIQDPDGYWIEILNPNK		1	Q9CPU0	0	2303.17	1.67e+06	2	1.4	27.71	77
LYLEDDDPVQAEAYINR		1	O88544	0	2023.96	3.44e+06	2	-3.49	18.35	77
AVTELNEPLSNEDR		1	P68510	0	1586.77	2.04e+07	2	0.24	12.79	77
GVEEEEEDGEMRE	1xOxidation [M11]	2	P62307	1	1553.59	4.24e+07	2	-7.02	7.58	76
SLTNDWEEHLAVK		2	P07901	0	1541.76	3.58e+08	2	1.9	15.42	76
LGPSQSTPTGESVISITELISAMK		1	Q9Z2I0	0	2446.27		2	5.46	27.87	76
IIPGFMCQGGDFTR	1xCarbamidomethyl [C7]	3	P17742	0	1598.75	1.34e+09	2	-0.3	18.42	76
PGLVDDFEK		1	Q9DCX2	0	1019.5	2.88e+08	2	0.7	14.6	76
GMSLNLEPDNVGVVVFGNDK		1	Q03265	0	2104.04	1.03e+07	2	1.14	22.66	76
TALEMVQAAGTDR		1	P97304	0	1362.67	1.28e+07	2	4.17	13.9	76
TDVNYTQLVDLHAR		3	O70325	0	1644.83	1.98e+09	2	0.46	16.01	76
FFDHSGTLVMDAYEPEISR		2	Q9CYN2	0	2214.02	1.73e+07	2	-3.66	18.77	76
IVVTGNNEDISFSR		1	Q6PCP5	0	1550.78	1.17e+07	2	0.49	14.75	76
NISFTVWDVGGQDK		1	P61205; P84078; Q8BSL7	0	1565.76	1.56e+08	2	0.94	20.38	76
AVCMLSNTTAIAEAWAR	1xCarbamidomethyl [C3]	2	P05214; Q9JJZ2; P68369; P05213; P68373; P68368	0	1864.9	5.59e+07	2	2.38	21.14	76
TVEEAAQLALDYMK		3	Q8C0M9	0	1581.78	3.96e+08	2	3.32	21.28	76
KPVADCVISIPSFFTDAER	1xCarbamidomethyl [C6]	2	P48722	1	2152.07	2.19e+07	2	1.57	22.16	76
GQQYTDSFAQVNPLR		1	Q99L20	0	1723.84	1.16e+07	2	-0.31	16.72	76
ATEGLAGALATVLGGK	1xAcetyl [N-Term]	1	Q3U2V3	0	1470.82	4.49e+06	2	3.88	28.55	76
KTGQAPGFSYTDANK		1	P00015	1	1584.77	2.64e+07	2	0.57	9.5	76
AGYTDQVVIGMDVAASEFYR		1	P17182	0	2192.03	5.06e+06	2	-3.49	23.54	76
LAAIQESGVER		1	Q60692	0	1172.63	4.20e+08	2	-0.08	10.66	76
RGQTCVVHYTGMLEDGK	1xCarbamidomethyl [C5]	3	P26883	1	1950.92	5.56e+07	2	-1.12	11.2	76
IDWPVGSPATIQYTGLDDHLSK		2	Q9CQW1	0	2413.2	3.68e+07	2	1.72	20.37	76
ATSNVFAMFDQSQIQEFK	1xOxidation [M8]	1	Q9CQ19; Q3THE2	0	2106.98	6.21e+06	2	-0.6	20.08	76
TAFDDAIAELDTLNEDSYK		2	P61982	0	2130.97	2.52e+07	2	-0.74	23.23	76
DYADSIHAIFVETSAK		2	P35285	0	1766.86	6.19e+06	2	1.38	19.57	76
VLVGGGTGFIGTAVTQLLR		2	Q5M8N4	0	1859.07	2.91e+06	3	0.9	26.51	76
SQGDSNPAAIPHAAEDIQGDDR	1xAcetyl [N-Term]	1	Q61206	0	2306.03	6.50e+06	2	0.49	14.11	76
GELVPLDTVLDMLR		3	Q9R0Y5	0	1570.85	3.85e+08	3	1.57	28.35	76
SPSAQLMEQVAQLK		1	O08788	0	1529.8	7.34e+06	2	-0.53	18.14	76
IEWLESHQDADIEDFK		2	P20029	0	1974.91	1.36e+08	2	-0.16	17.04	76
LGGSAVISLEGK		2	P18760	0	1130.64	3.74e+08	2	1.48	14.71	76
EILVGDVGATITDPFK		3	Q9R0P5	0	1674.89	3.00e+08	2	9	22.3	76
LNFSHGTHEYHAETIK		2	P52480	0	1883.9	2.81e+07	2	-1.03	8.91	76
LAYFNDIAVGAVCCR	2xCarbamidomethyl [C13; C14]	1	Q6PGB6	0	1728.82	5.67e+06	2	4.52	19.48	76
YTMGDAPDFDR	1xOxidation [M3]	1	P10649	0	1303.53	1.12e+08	2	-0.2	10.64	76
SNLAYDIVQLPTGLTGIK		2	Q61316	0	1903.05	8.30e+06	2	0.39	24.17	76
VHSDSVLEQVWDIFSEASSSEQDQQQPPSHTAK		1	Q08288	0	3696.7		3	3.69	25.64	76
LQGDANNLHGFEVDSR		1	Q923G2	0	1771.84	6.15e+06	2	0.86	12.54	76
WLGLEEACQLAQFK	1xCarbamidomethyl [C8]	1	P56380	0	1692.84	6.97e+06	2	0.26	22.2	76
VITAFNDGLNHLDSLK		6	P02088	0	1756.92	3.67e+09	2	0.46	17.3	76
MSVQPTVSLGGFEITPPVVLR		2	Q61937	0	2227.22	3.95e+07	3	3.83	25.95	76
QATVGDVNTDRPGLLDLK		2	P31786	1	1912.01	3.80e+08	2	-1	15.74	76
GTVTGQVQGPEEK		1	P56375	0	1329.66	6.16e+07	2	2.2	8.53	76
IGNTSSPVGTVSLIDFSSNTAK		1	Q8C633	0	2195.12	1.25e+07	2	1.3	20.37	76
PMCVESFSDYPPLGR	1xCarbamidomethyl [C3]	1	P10126	0	1754.79	2.76e+07	2	-1.74	18.62	75
QGFIDLPEFPFGLEPR		3	O35490	0	1861.95	2.52e+07	2	2.94	28.75	75
AAVEEGIVLGGGCALLR	1xCarbamidomethyl [C13]	1	P63038	0	1684.91	1.08e+07	2	3.05	19.99	75
APDAWDYSQGFVNEEMIR		1	Q9DCN2	0	2127.94	6.53e+06	2	-1.33	20.5	75
EMYTLGITNFPIPGEPGFPLNAIYAK		1	Q9JM76	0	2853.45	3.95e+06	2	2.14	28.24	75
LILPVGPAGGNQMLEQYDK		1	P23506	0	2043.06	1.69e+07	2	0.34	21.07	75
APPDGWELIEPTLDELDQK		2	Q6PGH1	0	2166.06	7.89e+06	2	0.9	24.68	75
ALAEEVEVQDGPNDDGEMFMR		1	Q9D0M3	0	2352.01	4.72e+06	2	-4.08	17.77	75
DPEAPIFQVADYGIVADLFK		1	Q99LC5	0	2208.12	2.43e+06	2	5.22	28.56	75
HIDCAQVYQNEK	1xCarbamidomethyl [C4]	1	P45376	0	1504.68	8.35e+07	2	-0.68	8.44	75
VDILENQAMDTR	1xOxidation [M9]	1	P15626	0	1420.67	6.94e+07	2	-4.92	12.38	75
IITITGTQDQIQNAQYLLQNSVK		1	P61979	0	2589.39	3.00e+06	2	-2.93	22	75
GISLNMEQWSQLK	1xOxidation [M6]	1	P11031	0	1549.77	2.28e+07	2	-0.26	16.68	75
MMNGSHYSYSESR	1xOxidation [M]	2	Q99LX0	0	1564.62	1.17e+07	2	-1.47	7.72	75
HQSLGGQYGVQGFPTIK		1	Q922R8	0	1816.93	3.14e+07	2	1.92	15.41	75
GQTCVVHYTGMLEDGK	1xCarbamidomethyl [C4]; 1xOxidation [M11]	1	P26883	0	1810.81	2.41e+07	2	-4.57	10.79	75
SAAPSTLDSSSTAPAQLGK		1	P47758	0	1788.9	8.34e+06	2	0.13	12.31	75
IAATILTSPDLR		1	P05202	0	1270.74	8.41e+06	2	-0.7	17.41	75
VEFEELCADLFDR	1xCarbamidomethyl [C7]	1	Q9JKR6	0	1642.74	9.24e+06	2	-2.38	22.28	75
YAPDGHLITLSEPR		2	Q9JJN4; Q9ESL0	0	1568.81	4.93e+07	2	1.76	14.7	75
DFVAEPMGEKPVGSLAGIGDVLSK	1xOxidation [M7]	2	O54962	1	2432.24	4.79e+07	2	0.64	20.16	75
AIGAVPLIQGEYMIPCEK	1xCarbamidomethyl [C16]	1	P18242	0	1989.02	9.55e+06	2	2.14	21.79	75
LPAGLPTSLLTLYLDNNK		1	P51885	0	1943.08	1.65e+06	2	5.82	27.58	75
YSNEDTLSVALPYFWEHFDK		2	Q9D8N0	0	2461.13	8.97e+06	2	0.75	25.31	75
LGGVEFNIDLPNK		1	O08997	0	1415.75	1.20e+08	2	0.48	19.71	75
EMYTLGITNFPIPGEPGFPLNAIYAK	1xOxidation [M2]	2	Q9JM76	0	2869.45	5.94e+06	2	1.52	28.05	75
AALSCLLDSVR	1xAcetyl [N-Term]; 1xCarbamidomethyl [C5]	1	Q61999	0	1246.65	5.48e+07	2	2.39	27.35	75
AINQQTGAFVEISR		1	Q3U0V1	0	1533.8	7.26e+06	2	1.24	14.93	75
ALAESWNAAFLESSAK		1	Q921J2	0	1694.84	3.89e+06	2	0.5	19.52	75
IDLAGSALSGILDK		1	Q8R550	0	1372.77	5.80e+06	2	2.32	21.92	74
SEAEASVVATAAPAATVPATAAGVVAVVVPVPAGEPQK	1xAcetyl [N-Term]	2	Q9Z2C8	0	3524.88	1.38e+07	3	3.94	27.34	74
LSPPYSSPQEFAQDVGR		1	Q62318	0	1877.9	2.13e+07	2	0.81	16.86	74
LEDLSESIVNDFAYMK	1xOxidation [M15]	1	Q9D1D4	0	1889.88	5.93e+06	2	-5.75	20.91	74
IEGDETSTEAATR		1	Q923G2	0	1379.63	3.22e+07	2	0.86	7.78	74
GVGAAATAVTQALNELLQHVK		1	P26039	0	2091.16		3	3.47	28.21	74
LAPPLVTLLSGEPEVQYVALR		2	Q9DBG3	0	2265.29	1.91e+07	2	3.19	27.93	74
LGDVYVNDAFGTAHR		1	P09041; P09411	0	1634.79	2.18e+07	2	1.73	14.68	74
KEELMFFLWAPEQAPLK	1xOxidation [M5]	2	Q9R0P5	1	2093.08	9.39e+06	2	0.85	23.11	74
TGPAATTLSDTAAAESLVDSSEVTVIGFFK		1	P09103	0	2985.49	4.77e+06	3	7.57	27.85	74
DTTEDSITEDDKR		1	P0C913	1	1524.67	8.79e+06	2	-0.76	8.01	74
DGNLMFDQVPMVEIDGMK		1	P13745; P10648	0	2038.93	1.59e+07	2	7.56	24.45	74
TDLCPIYIFVQPPSLDVLEQR	1xCarbamidomethyl [C4]	2	Q64520	0	2503.29	4.18e+06	2	0.86	28.1	74
PQTIQESTGGIVEVLHK		1	P51660	0	1835.99	2.06e+07	3	1.24	15.72	74
ELPPPPLELFDLDETFSSEK		1	Q62559	0	2303.13	2.03e+06	2	1.56	27.96	74
FTDEEVDEMYR		1	Q9CQ19	0	1433.59	4.99e+07	2	0.5	13.84	74
YGQISEVVVVK		1	P60824	0	1220.69	3.35e+08	2	0.51	15.18	74
ADAASQVLLGSGLTILSQPLMYVK	1xAcetyl [N-Term]	1	Q791V5	0	2517.36		3	2.02	28.96	74
AQLGVQAFADALLIIPK		2	P80317	0	1768.04	2.38e+07	2	1.62	28.24	74
VAEEHAPSIVFIDEIDAIGTK		2	P62192	0	2254.16	8.45e+06	3	5.76	22.13	74
HGDLLFLFPSSLAGPSSEMETSTSVGLK		1	P60670	0	2907.44	2.74e+06	3	0.48	25.14	74
DNLSYIEHIFEISR		2	Q62048	0	1735.86	1.12e+07	2	0.6	24.29	74
TLDGGLNVIQLETAVGAAIK		1	Q91ZJ5	0	1983.11	1.82e+06	2	9.68	25.75	74
VPEFQLLIGDDATAQLK		1	Q924M7	0	1858	3.91e+06	2	3.15	22.92	74
YFHVVIAGPQDSPFEGGTFK		2	P61089	0	2196.08	4.13e+08	2	-7.7	19.36	74
PLPAATAEGPAAVTLAAPAFSR		1	P14602	0	2079.12	8.08e+06	2	2.13	20.94	74
VTAAIASNIWAAYDR		1	Q9JHS3	0	1621.83	2.17e+07	2	0.69	19.79	74
AQDIQCGLQSR	1xCarbamidomethyl [C6]	1	Q9CQ48	0	1275.61	1.41e+07	2	1.91	9.37	74
EEMLLACEGDIGTCVR	2xCarbamidomethyl [C7; C14]	1	Q9D1K7	0	1852.82	2.33e+07	2	-1.25	17.27	74
SNEILTAIIQGMR		1	P70168	0	1445.78	6.57e+06	2	6.28	24.31	74
IATIPAFGTIMETVIQR		1	Q148V7	0	1861.03	1.23e+06	3	2.16	27.36	74
SFLLDLLNATGK		1	Q62095; Q62167; P16381	0	1291.73	6.31e+06	2	1.8	25.52	74
AISFFDTDSDNHLAQPLVK		2	Q61496	0	2118.05	1.63e+07	2	3.52	19.18	74
VAHSDKPGSTSAVSFR		2	Q9WV55	1	1645.83	1.78e+08	3	0.19	8.41	74
YMHSGPVVAMVWEGLNVVK		2	P15532	0	2116.07	3.96e+07	2	2.2	23.58	74
DFVAEPMGEKPVGSLAGIGDVLSK		2	O54962	1	2416.24	1.27e+08	2	2.58	21.39	74
EIFLSQPILLELEAPLK		2	P63087; P62137; P62141	0	1953.13	1.90e+07	2	2.99	28.18	74
QIPVLQTNNGPSLMGLSTIATHLVK		1	Q9D1M4	0	2632.45	4.41e+06	3	-0.28	25.28	74
VSEQGLIEILEK		1	P56812	0	1357.76	8.91e+07	2	0.85	20.94	74
AIWNVINWENVTER		2	P09671	0	1743.88	3.80e+07	3	0.4	23.31	73
NQQEGVCPEGSIDNSPVK	1xCarbamidomethyl [C7]	1	Q921I1	0	1957.89	9.09e+06	2	-2.73	11.64	73
NDLSICGTLHSVDQYLNIK	1xCarbamidomethyl [C6]	2	O35900	0	2190.09	6.96e+06	2	5.93	21.76	73
ILDDDTIITTLENLK		1	Q9JHU4	0	1716.93	5.01e+06	2	4.19	25.69	73
VLTVTAVQENLMSALAEAR		1	Q64737	0	2016.08	2.97e+06	3	3.74	26.13	73
VAPEEHPVLLTEAPLNPK		1	P60710; P63260	0	1954.06	1.90e+08	2	1.55	16.17	73
DYPLPDVAHVTMLSASQK	1xOxidation [M12]	2	P19783	0	1987.98	9.68e+07	2	0.59	17.85	73
LQSIGTENTEENR		1	P05064	0	1490.71	5.55e+07	2	0.52	9.06	73
GVGDGTVSWGLEDDEDMTLTR		3	Q9D2M8; Q9CZY3	0	2253	8.87e+07	2	-1.61	20.23	73
MGLAMGGAGGASFDR		1	Q9D0E1	0	1397.63	2.35e+07	2	-2.87	15.42	73
LGLVGWVQNTDR		2	P56376	0	1357.72	1.38e+09	2	1.31	18.79	73
FDGGVVIAADMLGSYGSLAR		2	P99026	0	1999	7.93e+06	2	3.52	24.95	73
ILGSGIYSSSVLHGMVFK		2	P42932	0	1895.01	3.05e+07	2	0.21	20.06	73
GLTPSQIGVILR		2	P62301	0	1253.76	2.34e+08	2	2.06	19.58	73
DNLTLWTSDMQGDGEEQNK		1	P62259	0	2180.94	2.24e+07	2	-0.71	18.01	73
MDSTANEVEAVK		1	P09103	0	1293.6	1.63e+07	2	5.8	9.96	73
TETVEEPLEEDEAAKEEK		2	P08113	1	2075.95	3.55e+07	2	-2.02	10.66	73
TMLDSLWAAAQEFQAWK	1xOxidation [M2]	1	Q8VC30	0	2011.96	1.39e+06	2	-1.96	26.22	73
AQNVPLPVSTLVEFVIAATDCTAK	1xCarbamidomethyl [C21]	2	P29699	0	2544.34	6.85e+06	2	1.59	29	73
MEPAAEILVDSPDVVYSPETIEAR	1xAcetyl [N-Term]	2	Q9JHU9	0	2673.3	1.42e+07	2	-0.53	27.12	73
VLLESEQFLTELTR		1	P16254	0	1677.91	4.39e+07	2	0.96	23.09	73
WAEYHADIYDK		2	Q9DAK9	0	1410.63	4.75e+08	2	0.11	12.12	73
VELPLEDQVGDLEALSEK		1	Q9WTQ5	0	1984.01	3.14e+06	2	2.54	22.43	73
CTGGEVGATSALAPK	1xCarbamidomethyl [C1]	1	P35979	0	1418.69	8.46e+07	2	1.79	11.07	73
LPAAGVGDMVMATVK		2	P62830	0	1459.76	2.11e+08	2	3.4	19.16	73
MLGAPEEADANEEGVR		1	P21460	0	1687.76	3.38e+07	2	0.88	12.27	73
GTGGALVLVLYDK		1	Q3V132	0	1305.74	1.42e+07	2	1.85	20.74	73
VYYFNHITNASQWER		2	Q9QUR7	0	1927.91	7.39e+07	2	0.97	15.45	73
LSQEHLESQHLEEEP		1	P40338	0	1804.83	4.62e+06	2	-1.1	10.45	73
ALYQTEAFTADFQQPTEAK		1	P07759	0	2159.03	6.49e+06	2	1.79	17.75	73
MELGELLYNK	1xAcetyl [N-Term]	1	Q9QZB9	0	1251.63	2.14e+07	2	4.59	25.7	73
VMLGETNPADSKPGTIR	1xOxidation [M2]	1	Q01768; P15532	1	1801.91	9.12e+07	2	-0.66	10.71	73
IFVGGLSPDTPEEK		1	Q60668	0	1488.76	2.24e+07	2	2.58	15.97	73
NENTFLDLTVQQIEHLNK		1	Q91ZJ5	0	2156.1	4.74e+06	3	0.66	22.91	73
TGTAEMSSILEER		1	Q03265	0	1423.67	4.65e+07	2	1.84	15.45	73
FIDTTLAITGR		1	P62077	0	1207.67	1.79e+07	2	-1.19	17.35	73
AGVNTVTTLVENK		1	P12970	0	1345.73	4.03e+07	2	1.04	14.58	73
LITKPQNLNDAYGPPSNFLEIDVSNPQTVGVGR		1	O70492	1	3553.83	1.12e+07	3	-3.83	20.98	73
SSEPPPPPLQPPTHQTSVGLLDTPR	1xAcetyl [N-Term]	1	Q9CR86	0	2690.38	1.15e+07	2	-1.34	19.28	73
GSLTFEPLTLVPIQTK		1	Q6P1B1	0	1743.99	9.35e+06	2	3.19	24.78	73
MATEVAADALGEEWK		1	P62754	0	1620.76	2.12e+07	2	-7.7	17.37	73
LCALGGPEGSSSLIEGLFLR	1xCarbamidomethyl [C2]	1	Q9D495	0	2076.08	1.22e+06	2	7.52	26.26	73
LISLTDENALAGNEELTVK		1	P08113	0	2030.07	5.03e+07	2	1.1	19.32	73
AVHADFFNDFEDLFDDDDVQ		1	Q3U898	0	2373.98		2	0.14	26.76	73
FLSEHPGGEEVLLEQAGADATESFEDVGHSPDAR		2	Q9CQX2	0	3596.64	4.32e+08	3	2.72	19.77	73
EAAQMDMVNDGVEDLR	2xOxidation [M5; M7]	1	P19157	0	1824.77	1.38e+07	2	-1	11.67	73
DPAALPALFDLLATATDSQIR		2	Q8VI75	0	2199.17	4.13e+06	2	3.66	28.88	73
YDEDIDNCPLQEGPGER	1xCarbamidomethyl [C8]	1	Q9DAN8	0	2006.84	1.34e+07	2	-2.12	13.05	73
GEMMDLQHGSLFLQTPK		2	P16125	0	1931.94	3.57e+07	2	1.56	18.36	73
VVQNNEQLHQLFK		1	Q9CQ70	0	1596.85	7.72e+07	2	1.62	12.84	73
KVEEAEPEEFVVEK		1	P23198	1	1661.83	2.48e+07	2	-3.32	12.63	73
IQGGSVVEMQGDEMTR		1	O88844	0	1736.79	1.02e+07	2	-0.75	13.18	73
VLLPLLEELGIK		1	Q9DAN1	0	1336.85	2.97e+07	2	1.19	28.23	73
EEDGSLSLDGADSTGVVAK		1	Q62318	0	1849.87	1.33e+07	2	-5.22	14.65	72
ALDLFSDNAPPPELLEIINEDIAK		2	Q922R8	0	2637.37	3.00e+07	2	1.84	28.33	72
YLTLTFTCSTPWAESATK	1xCarbamidomethyl [C8]	1	Q9DA79	0	2076.99		2	2.47	21.76	72
AAPAAAAAMAPPGPR		1	Q8BMF4	0	1319.69	1.66e+07	2	1.5	12.33	72
MVNSVEGCADDALAGLVASNPDLQLLQGHR	1xCarbamidomethyl [C8]	1	Q8VC30	0	3150.53	4.39e+06	3	1.73	23.8	72
DAHDDIVTSEVDFTSEAVTAAETTEALR		1	Q9WTQ5	0	2993.39	3.72e+06	3	2.58	23.43	72
QILLGPNTGLSGGMPGALPPLPGK		3	Q9CPQ3	0	2285.27	1.44e+07	2	0.64	23.25	72
MLSNENFEEYLR	1xOxidation [M1]	1	Q00915	0	1560.7	1.70e+07	2	-1.88	16.99	72
NVQQLAILGAGLMGAGIAQVSVDK		1	Q8BMS1	0	2353.29	6.76e+06	3	2.52	27.05	72
TYYMSAGLQPVPIVFR	1xOxidation [M4]	1	Q9D051	0	1857.96	7.94e+06	2	-1.28	21.53	72
ALGQNPTNAEVLK		1	Q8CI43; Q60605	0	1354.73	1.92e+08	2	4.48	11.94	72
TGVACSVSQAQK	1xCarbamidomethyl [C5]	1	P51410	0	1235.6	2.53e+07	2	8.73	8.07	72
ENAPAIIFIDEIDAIATK		2	P54775	0	1944.03	1.26e+07	2	4.44	28.37	72
SEPQSLSNEALMR		1	Q9JIQ3	0	1461.7	6.03e+08	2	0.77	13.09	72
FMLQDVIDLR		2	Q80XI3	0	1249.66	5.83e+06	2	3.53	24.33	72
VYNYNHLMPTR		1	P61358	0	1407.68	3.88e+07	2	0.33	12.23	72
SLQALGEVIEAELR		1	Q8C0C7	0	1527.84	3.01e+06	2	-0.16	24.51	72
VLVGANFEEVAFDEK		1	P09103	0	1666.83	2.35e+07	2	1.71	19.98	72
DFTFNTLTQLEMELVK	1xOxidation [M12]	1	A2APA5	0	1944.96	4.59e+06	2	1.58	28.3	72
RADAAPTVSIFPPSSEQLTSGGASVVCFLNNFYPK	1xCarbamidomethyl [C27]	2	P01837	1	3727.84	6.47e+06	3	-0.71	27.24	72
VFETDNNIVVYK		2	Q9R1Z7	0	1440.74	1.34e+08	2	-0.38	15.38	72
FDETTADGR		1	Q05816	0	1011.44	5.89e+07	2	-0.23	7.82	72
AIGTEPDSDVLSEIMHSFAK		1	Q8BKC5	0	2147.03		2	-4.89	25.43	72
FFPEDVSEELIQEITQR		2	P26043	0	2080.02	2.95e+06	2	-9.2	27.55	72
APEKPEDVQEEK		1	P52194	1	1398.67	7.77e+06	2	3.68	6.92	72
DLVHTEGQLQNEEIVAR		2	Q9D6H2	0	1950.99	2.59e+07	2	0.45	14.66	72
WIVPGGGMEPEEEPSVAAVR	1xOxidation [M8]	1	Q9JI46	0	2126.02	7.19e+06	2	-0.24	17.91	72
EAAALGSHGSCSSEVEK	1xCarbamidomethyl [C11]	2	Q9CR51	0	1718.76	3.63e+07	2	0.18	7.8	72
KGDVLHMHYTGK		2	P45878	1	1385.7	6.81e+07	2	0.5	8.47	72
EPTEGYEHDETFLR		1	Q9DCG9	0	1722.76	2.19e+07	2	0.13	12.53	72
LALVTGGEIASTFDHPELVK		2	P80314	0	2097.12	6.10e+07	2	7.32	20.39	72
LEENYNMNDALYK		1	Q60854	0	1616.73	8.80e+06	2	3.41	14.39	72
GAVSAEQVIAGFNR		1	O70591	0	1418.74	3.76e+07	2	-1.86	17.23	72
DLKPENLLIDQQGYIQVTDFGFAK		1	P05132	1	2752.42	5.29e+06	3	0.67	24.46	72
IGDEYFTFITDCK	1xCarbamidomethyl [C12]	1	P80318	0	1608.73	5.72e+06	2	-1.3	20.85	72
EDFATFDYILCMDESNLR	1xCarbamidomethyl [C11]; 1xOxidation [M12]	1	Q9D358	0	2254.96		2	2.41	23.48	72
QAHLCVLASNCDEPMYVK	2xCarbamidomethyl [C5; C11]	2	P63323	0	2134.97	2.75e+07	2	-0.85	14.82	72
LYIGLAGLATDVQTVAQR		1	Q9R1P1	0	1889.05	1.77e+07	3	1.08	23.62	72
MQSQESGVHYSR	1xAcetyl [N-Term]; 1xOxidation [M1]	1	P0C8K7	0	1466.63	1.00e+07	2	-1.09	8.2	72
GNNTTSLLSQSVAK		1	Q9DB77	0	1419.74	1.64e+07	2	1.74	12.97	72
DGFIDKEDLHDMLASLGK		3	Q9CQ19; Q3THE2	1	2003.97	5.33e+07	2	3.85	21.17	72
MGLVDQLVEPLGPGIK		2	Q8BMS1	0	1665.92	2.12e+07	2	3.57	22.85	72
PMDIEAIEASVMK	1xOxidation [M12]	1	Q9D051	0	1449.7		2	-3.23	18.52	72
ESTLHLVLR		6	P62984; P62983; P0CG49; P0CG50	0	1067.62	3.72e+09	2	-0.22	13.91	72
PGLAAASPAPPEAQEK		1	P56394	0	1533.79	6.32e+07	2	7.61	11.31	72
MLNYIEQEVIGPDGLIK		3	Q9ESG2	0	1932.01	1.64e+08	2	5.95	23.22	72
ELAEDGYSGVEVR		1	P62908	0	1423.67	1.89e+07	2	1.38	12.7	72
NSLLPDIVAVVQSSR		2	Q9CQA9	0	1597.89	2.25e+07	2	2.9	24.52	72
TMLEDLGMDDEGDDDPVPLPNVNAAILK		2	Q9WTX5	0	2997.41	9.64e+06	2	-2.59	25.26	71
AESEEMETSQAGSK		1	Q61316	0	1483.62	5.97e+06	2	0.94	7.03	71
HELQANCYEEVK	1xCarbamidomethyl [C7]	1	P18760	0	1519.68	2.70e+08	2	-0.05	9.03	71
NPDDITNEEYGEFYK		1	P07901	0	1833.78	1.02e+08	2	-0.37	15.33	71
MFESFIESVPLFK		1	P12367	0	1573.8	5.29e+06	2	-0.02	26.48	71
LQGEVVAFDYQSK		1	Q9D0R8	0	1483.74	1.33e+07	2	3.37	15.56	71
TASNIIDVSAADSQGMEQHEYMDR		1	Q9CQ22	0	2668.16	1.41e+07	3	0.56	15.29	71
KHPDSSVNFAEFSK		2	P30681	1	1592.77	4.77e+07	2	-0.87	11.25	71
NDPHLCDFIETYYLSEQVK	1xCarbamidomethyl [C6]	2	P09528	0	2371.09	2.20e+07	2	0.52	21.18	71
LITQTFNHHNQLAQK		1	O35685	0	1792.95	8.23e+06	2	1.47	9.43	71
DVAPQAPVHFLVIPR		2	Q9D0S9	0	1658.94	3.64e+07	2	1.46	20.41	71
STIQNLQSFDPFADATK	1xAcetyl [N-Term]	1	Q9CXU9	0	1924.93	2.31e+07	2	1.74	25.36	71
SLPASLVEPDFVMTDFAK		1	Q02053	0	1966.98	6.26e+06	2	3.12	24.97	71
YFYVSAEQVVQGMK		1	Q9CQU0	0	1648.8	4.34e+07	2	2.62	19.38	71
TVLGIGPGPVELIDEVTGHLK		2	Q8R2Y8	0	2144.2	4.11e+07	3	2.56	27.09	71
QVPNESFFNFFSPLK		1	Q78ZA7	0	1800.9	6.38e+06	2	3.39	26.32	71
DNYVPEVSALDQEIIEVDPDTK		1	P63276	0	2489.19	4.64e+07	2	-1.49	23.16	71
IPQGFGNLLEGLTR		1	Q62252	0	1514.83	8.39e+07	2	1.7	23.7	71
TGVHHYSGNNIELGTACGK	1xCarbamidomethyl [C17]	2	P62889	0	2014.94	2.29e+07	2	-0.83	9.03	71
DGSTVMLGGFGLCGIPENLIGALK	1xCarbamidomethyl [C13]	1	Q9JJN4; Q9ESL0	0	2419.24	3.29e+06	2	3.8	28.32	71
AQESVGIFEVTHQFVK		2	Q8BHG2	0	1818.94	1.34e+07	2	5.33	18.81	71
TDLVAVWDVALSDGVHK	1xAcetyl [N-Term]	1	Q9WUD8	0	1866.96	1.03e+07	2	2.83	28.14	71
LQAVEVVITHLAPGTK		2	Q9CR86	0	1675.97	1.65e+08	2	0.31	19.53	71
GEDVPLTEQTVSQVLQSAK		1	P61924	0	2029.04	3.50e+07	2	2.37	20.77	71
VNMTAEEEGLLK	1xOxidation [M3]	1	P00342	0	1349.66	1.89e+08	2	-2.56	12.03	71
LGVADIIDCVVLASSSEATETSQELR	1xCarbamidomethyl [C9]	1	O09130	0	2763.37		3	4.37	28.35	71
DHASIQMNVAEVDR	1xOxidation [M7]	1	Q9CQR2	0	1600.74	2.12e+07	2	0.95	10.16	71
DLVLEQIPEIWDR		1	Q99ML0	0	1625.85	3.10e+06	2	-1.44	25.05	71
NMQIGASLFDEEGATIVK	1xOxidation [M2]	1	P09041	0	1938.95	4.93e+06	2	1.99	19.18	71
GPDSVFLIK		1	Q91X72	0	975.55	4.06e+07	2	-0.88	17.2	71
AANATTNPSQLLPLELVDK	1xAcetyl [N-Term]	2	P62322	0	2037.09	4.26e+07	2	1.72	26.21	71
GQAGPEGAAPAPEEDKKPK		2	Q9JKR6	2	1876.94	5.99e+06	2	-0.68	7.36	71
LYTLVLTDPDAPSR		3	P70296	0	1560.83	1.69e+09	2	1.82	18.75	71
YPHEVVNHLSCDEAR	1xCarbamidomethyl [C11]	3	Q7TPM5	0	1825.83	2.04e+08	2	1.1	9.2	71
IIPGFMCQGGDFTR	1xCarbamidomethyl [C7]; 1xOxidation [M6]	1	P17742	0	1614.74	3.11e+08	2	0.29	16.23	71
FQIGDYLDIAITPPNR		1	O55128	0	1832.95	1.42e+07	2	-1.12	24.6	71
HEFSVDMTCEGCAEAVSR	2xCarbamidomethyl [C9; C12]	2	O08997	0	2084.85	2.05e+07	2	-0.26	13.16	71
EAFSLFDKDGDGTITTK		3	P0DP26	1	1844.89	2.49e+08	2	1.41	16.79	71
TILTLTGVSSLEDVK		2	Q8CHP8	0	1575.88	1.25e+08	2	1.77	20.93	71
VNDSTMLGASGDYADFQYLK		1	P99026	0	2195	1.95e+07	2	2.01	19.85	71
VNVDIINFGEEEVNTEK		1	O35226	0	1948.95	1.18e+07	2	1.47	19.87	71
FLITHNPTNATLNK		1	O70274; Q63739	0	1583.85	1.76e+07	2	0.64	12.48	71
EESDDEAAVEEEEEEK		1	P08113	0	1866.72	1.81e+07	2	-0.87	9.23	71
HGESAWNLENR		2	Q9DBJ1	0	1312.6	1.08e+08	2	-0.42	10.27	71
SKEEALELINGYIQK		1	Q9QUR7	1	1734.93	1.40e+07	2	2.63	17.68	71
QNFTEPTAIQAQGWPVALSGLDMVGVAQTGSGK		1	Q61656	0	3358.67		3	1.07	25.88	71
LVPDMIPEVVSEQVSSYLSK		2	Q9D1A2	0	2220.15	8.10e+06	2	7.02	27.35	71
ASADLMSYCEEHAR	1xCarbamidomethyl [C9]	2	Q9DAS9	0	1639.68	3.11e+07	2	-3.37	11.1	70
FVGIKDEDQLEAFLK		2	P97493	1	1751.92	1.91e+07	2	9.55	20.08	70
LGFDVAFNYK		1	Q91YR9	0	1173.59	1.26e+07	2	-1.12	19.59	70
PAAPPPMVAEAPSGGTEPGSEGER		1	Q9Z2C8	0	2291.06	1.79e+07	2	-0.32	13.79	70
FMFPAVIIEPIPIGQAAK		1	Q99MH5	0	1942.09		2	8.82	28.13	70
DVIESQEELIHQLR		3	Q6P926	0	1708.89	4.07e+07	2	1.76	17.19	70
LLEELEEGQK		1	Q9D2M8; Q9CZY3	0	1187.62	3.86e+08	2	0.61	13.49	70
VDYYEVLGVPR		1	O35723	0	1309.68	1.91e+07	2	-1.52	18.91	70
LGAGYPMGPFELLDYVGLDTTK		1	Q61425	0	2357.17	8.24e+06	2	0.74	28.35	70
LGAAPEEESAYVAGER		1	Q9CZ44	0	1648.78	1.79e+07	2	-0.89	12.29	70
AGILFEDIFDVK	1xAcetyl [N-Term]	1	Q923G2	0	1408.74	1.27e+07	2	4.18	29.08	70
LYQGGPGGGGSSGGPTIEEVD		1	P17156	0	1933.88	3.86e+07	2	-6.39	15.1	70
LVLEVAQHLGESTVR		2	P56480	0	1650.92	1.02e+08	2	1.74	16.36	70
DGHLLFGQVPLVEIDGMMLTQTR		1	P24472	0	2570.31	4.95e+06	3	4.15	27.02	70
QFIDQLVESVMK		1	Q60662	0	1436.75	1.29e+07	2	2.4	25.16	70
TPAPSPQTSLPNPITYLTK		1	Q9DCS9	0	2026.09	1.67e+07	2	0.83	22.2	70
EHMGNVVEALIALTN		1	Q9CR41	0	1610.82	1.44e+07	2	-1.63	26.42	70
AEVAAGDHPTDAEMK	1xOxidation [M14]	1	P30416	0	1557.68	3.14e+06	2	0.48	6.98	70
LVHSNLEEDPEEVR		2	Q9DAI2	0	1665.81	8.95e+07	2	-1.07	10.33	70
VGDGAGGAFQPYLDSLR		1	P47758	0	1722.84		2	2.81	19.63	70
FEDATVQSDMK	1xOxidation [M10]	1	P17156	0	1286.56	2.16e+07	2	0.11	8.66	70
SLQDIIAILGMDELSEEDK	1xOxidation [M11]	2	P56480	0	2135.04	4.12e+06	2	5.2	27.35	70
SGVISDNELQQALSNGTWTPFNPVTVR		1	P12815	0	2930.46	3.66e+06	3	3.1	25.12	70
ATFEEVSVLGFEEFDK	1xAcetyl [N-Term]	1	Q9CQM5	0	1888.89	3.40e+07	2	-0.48	28.26	70
PLVATVGLNVPASVR		1	Q9CR68	0	1492.88	2.19e+07	2	2.36	19.11	70
DGMSLQTLTQGLETFAK		1	Q9D967	0	1839.92	6.93e+06	2	9.82	25.89	70
PGGVVHSFSQDVGPGNK		2	Q9CPT4	0	1681.83	5.81e+07	2	1.02	10.69	70
DGHLLFGQVPLVEIDGMMLTQTR	1xOxidation [M17]	1	P24472	0	2586.31	4.32e+06	3	3.59	25.3	70
MGPSGGEGVEPER	1xOxidation [M1]	1	Q61792	0	1317.57	7.01e+06	2	-2.27	8.08	70
NGTIELMEPLDEEISGIVEVVGK		1	Q9CQ71	0	2471.26		2	0.71	28.3	70
GELVPLDTVLDMLR	1xOxidation [M12]	3	Q9R0Y5	0	1586.85	7.60e+07	2	0.88	25.54	70
FSGWYDADLSPAGHEEAK		2	Q9DBJ1	0	1979.88	1.01e+08	2	0.25	15.57	70
PLAHHIPVEK		2	Q9CXI5	0	1140.65	4.95e+08	2	0.95	8.2	70
ALVDELEWEIAR		1	Q9QXT0	0	1443.75	2.43e+07	2	5.69	22.24	70
PTLNELGISTPEELGLDKV		2	P12787	1	2025.08	2.69e+07	2	3.54	22.53	70
GAAGALLVYDITR		1	P53994; P59279	0	1319.73	8.15e+07	2	4.87	19.82	70
VYVGNASVAQDITQLQK		1	Q9D7X3	0	1833.97	2.20e+07	2	2.4	16.92	70
DTFNHLTTWLEDAR		3	P53994	0	1718.81	4.45e+07	2	-2.34	20.25	70
VGGTSDVEVNEK		1	P63038	0	1233.6	4.98e+07	2	-0.19	8.48	70
PFVELETNLPASR		4	O35215	0	1472.77	1.25e+09	2	4.87	28.47	70
AALEFQDGMYANLGIGIPVLASNYISPK		1	Q9JJN4; Q9ESL0	0	2952.52	1.60e+06	3	4.05	27.86	70
TQPADVLQWSAGYFSALSR		2	Q9EQ00	0	2097.04	4.26e+06	2	5.52	25.76	70
AEAGGGWEGSASYK		1	P97765	0	1369.6	6.20e+06	2	5.41	10.15	70
DLFEDELVPLFEK		1	Q7TMK9	0	1593.8	3.93e+06	2	5.79	26.81	70
MSCSFLVGALPWNGEFNLLSK	1xCarbamidomethyl [C3]	2	P32766	0	2370.16	8.04e+06	2	-8.42	27.93	70
ISGLIYEETR		2	P62806	0	1180.62	1.24e+09	2	0.37	14.33	69
TVSEESETQPLVALVGNK		1	Q99KL7	0	1900.99	3.12e+06	2	1.56	18.48	69
IPDQLVILDMK	1xOxidation [M10]	1	Q9D1D4	0	1300.72	4.21e+07	2	0.91	18.45	69
SSLLDDLLTESEDMAQR		1	Q8K1M6	0	1922.9	2.73e+06	2	0.19	25.91	69
TVDNFVALATGEK		2	P24369	0	1364.71	3.10e+08	2	1.52	17.81	69
ALYLSDNDFEILPPDIGK		1	Q01730	0	2020.03		2	4.67	24.04	69
APAAQPPAAAAPSAVGSPAAAPR		1	Q9D1L0	0	1997.06	2.65e+07	2	-0.54	12.72	69
VIHDNFGIVEGLMTTVHAITATQK		1	P16858	0	2595.36	2.21e+06	3	5.87	25.35	69
ILYMMDEINNPVLTVK	2xOxidation [M4; M5]	1	P00405	0	1924.98	2.43e+07	2	2.62	18.35	69
AQQEDALAQQAFEEAR		1	Q08024	0	1804.85	8.46e+06	2	6.61	15.17	69
MIADVDTDSPR		1	Q07813	0	1219.56	1.77e+07	2	-3.02	11.17	69
FQDNFEFVQWFK		1	Q61166	0	1634.76	5.33e+06	2	1.74	24.9	69
KLEAAATALATK		1	Q9D8E6	1	1187.7	1.90e+07	2	0.6	10.22	69
LISQAYEVLSDPK		1	Q9JMC3	0	1462.78	2.84e+07	2	7.98	16.58	69
EMDQTMAANAQK		1	Q9DBP5	0	1337.58	3.33e+07	2	0.3	8.52	69
TMVDELFAEIVR		1	Q80ZJ1	0	1422.73	2.99e+06	2	1.67	26.47	69
AEQCNPGELCQETVLLIK	2xCarbamidomethyl [C4; C10]	1	Q9JMI7	0	2102.03	2.46e+07	2	2.8	19.32	69
GQTCVVHYTGMLEDGK	1xCarbamidomethyl [C4]	2	P26883	0	1794.81	2.21e+08	2	-2.35	12.94	69
TVEAEAAHGTVTR		2	O88844	0	1341.68	8.16e+07	2	-0.37	7.74	69
LVNSLYPEGSK		1	P37804	0	1206.64	8.93e+07	2	4.39	12.54	69
TLTIVDTGIGMTK		2	P07901	0	1349.73	2.65e+08	2	0.86	17.73	69
ASGQAFELILSPR		2	P54227	0	1388.75	5.32e+08	2	0.16	20.38	69
DIDIEDLEELDPDFIMAK		1	P23116	0	2120.99	1.58e+06	2	-1.48	27.14	69
VLVDINNPEPLIQTAK		1	P80316	0	1763.99	2.24e+07	2	7.53	19.31	69
EILTLLQGVHQGTGFQDIPK		2	Q62348	0	2194.19	5.51e+07	2	-1.7	20.64	69
LATQLTGPVMPIR		1	P47963	0	1396.8	5.90e+07	2	1.79	18.05	69
YGPMEEPQVIEK		2	O70325	0	1419.68	1.07e+09	2	1.62	13.79	69
DCDLQEDEACYNCGR	3xCarbamidomethyl [C2; C10; C13]	1	P53996	0	1904.68	9.05e+06	2	-0.65	10.68	69
LPVESIQIVLEELR		1	Q9CQ80	0	1637.95	2.05e+06	2	4.29	27.4	69
ATDAEADVASLNR		1	P58774; P58771	0	1332.64	1.32e+07	2	0.25	11.19	69
HEQNIDCGGGYVK	1xCarbamidomethyl [C7]	2	P14211	0	1476.65	1.22e+08	2	0.17	8.38	69
IDTIEIITDR		1	O88569	0	1188.65	8.96e+07	2	-1.35	17.4	69
LDNWLNELETYCTR	1xCarbamidomethyl [C12]	1	P35293	0	1826.84	1.72e+07	2	0.09	21.95	69
IFSGSSHQDLSQK		2	Q9D7G0	0	1433.7	3.09e+07	2	0.18	8.5	69
LAELPCLEDLVFVGNPLEEK	1xCarbamidomethyl [C6]	2	Q05A62	0	2285.17	9.79e+06	2	2.25	27.86	69
EIGAILQNAGTAILELSK		1	Q9D8C6	0	1841.04	6.00e+06	2	2.94	26.36	69
STAGDTHLGGEDFDNR		2	P63017; P17156	0	1691.73	4.97e+08	2	-2.28	9.69	69
TGTCGYCGLQFK	2xCarbamidomethyl [C4; C7]	2	P52503	0	1391.61	1.73e+07	2	-5.46	13.72	69
VSVADHSLHLSK		2	O08807	0	1292.7	5.44e+07	2	0.57	9.74	69
TLTTVQGIADDYDK		1	P48024; Q9CXU9	0	1539.75	2.22e+08	2	-4.19	14.98	69
FLDGNELTLADCNLLPK	1xCarbamidomethyl [C12]	1	Q9Z1Q5	0	1932.97	4.05e+06	2	1.84	22.4	69
LPIPDSQVLTINPALPVEDAAEDYAR		2	Q9CQ60	0	2807.45	1.23e+07	2	-1.5	25.32	69
ITSLEVENQNLR		1	P57776	0	1415.75	3.39e+07	2	4.7	13.03	69
VVADGAGLPGEEWVFVSSK		1	P23591	0	1946.99		2	3.11	21.34	69
FDLNSPWEAFPAYR		1	Q9DCT2	0	1712.81	4.13e+06	2	3.97	23.28	69
NDFTEEEEAQVR		1	Q9WTX5	0	1466.64	2.05e+08	2	-2.46	10.9	69
TGEMSGPVFTDSGIHIILR	1xOxidation [M4]	2	Q9QUR7	0	2046.03	4.19e+07	2	1.82	19.46	69
STYNHLSSWLTDAR		2	Q91V41	0	1650.79	1.84e+07	3	-0.5	15.66	69
ELEPQVSDSPQVSSLGK		1	Q9CR81	0	1799.9	1.22e+07	2	2.58	14.41	69
LIGQIVSSITASLR		4	P05214; P68369	0	1457.87	1.70e+08	2	3.5	24.4	69
GQTSGQIVMPR		1	Q9D892	0	1173.6	2.83e+08	2	-1.6	11.19	69
EELQLLQEQGSYVGEVVR		1	P62196	0	2076.06	5.95e+06	2	4.03	19.84	69
GPLQSVQVFGR		1	P14131	0	1187.65	1.96e+08	2	6.67	16.41	69
GWEEGVAQMSVGQR		2	P26883	0	1533.71	2.40e+08	2	-2.21	15.16	69
FLTEELSLDQDR		3	O35215	0	1465.72	1.25e+09	2	-2.96	17.37	69
IKDPDAAKPEDWDER		2	P14211	2	1784.84	2.19e+08	2	0.1	9.61	68
GQNIQLYPEVPEVLGR		1	Q9D967	0	1811.97	1.51e+07	2	3.23	20.75	68
PGMVVTFAPVNVTTEVK		1	P10126	0	1788.96	5.97e+06	2	4.86	21.08	68
YLYTLVITDK		1	Q9JJI8	0	1228.68	8.18e+07	2	-0.35	18.73	68
KPASGTLDVSLNR		2	Q8VBV7	1	1357.74	1.32e+08	2	2.11	10.99	68
ALGQNPTNAEVLR		1	P09541	0	1382.74	2.62e+07	2	0.47	12.33	68
IIQTPGLWESENQNK		1	P35293	0	1756.89	6.49e+07	2	1.02	16.01	68
PMFIVNTNVPR		2	P34884	0	1287.69	5.11e+08	2	-0.01	17.24	68
GVEEEEEDGEMRE		1	P62307	1	1537.6	7.76e+07	2	0.16	8.85	68
LYGSGGPPPTGEEDTSEK		1	P20029	0	1820.82	4.62e+06	2	1.1	9.91	68
IPSAVGYQPTLATDMGTMQER		1	P56480	0	2266.08	1.15e+07	2	0.88	18	68
EALLSSAVDHGSDEAR		1	P80314	0	1656.78	1.47e+07	2	-0.42	11.49	68
LLSAQDEILLLR		1	Q3URD3	0	1383.82	5.71e+06	2	-1.49	21.65	68
AASDIAMTELPPTHPIR		2	P62259	0	1819.94	1.71e+08	2	0.52	15.33	68
ISEEEELDTK		1	Q62048	0	1192.56	8.61e+07	2	4.67	9.35	68
MLLEYTDSSYDEK		1	P10649	0	1593.7	3.43e+08	2	1.62	15.55	68
SVEESAGLVGLQLPR		1	Q9CR13	0	1554.85	7.87e+06	2	1.23	19.36	68
FFALLTPTWK		1	Q3V140	0	1223.68		2	3.68	23.82	68
VVFGLFGK		1	P24369	0	866.51	1.24e+08	2	0.03	19.82	68
MVIGALPLLLDLDK		1	Q9DAP0	0	1510.89	1.28e+07	2	1.35	28.29	68
FQSAAIGALQEASEAYLVGLFEDTNLCAIHAK	1xCarbamidomethyl [C27]	2	P84244; P02301	0	3437.7		3	-1.64	28.26	68
IFVGGLNPEATEEK		1	Q99020	0	1503.77	2.43e+07	2	3.75	15.95	68
DMLEASILDTYLGK		1	P42932	0	1568.79	1.44e+07	2	3.66	24.78	68
APPVPGAVSGGSGEVDELFDVK		1	O89079	0	2127.06	5.48e+06	2	0.19	20.76	68
AVTEQGAELSNEER		1	P68254	0	1532.72	1.15e+08	2	-0.5	9.1	68
NMITGTSQADCAVLIVAAGVGEFEAGISK	1xCarbamidomethyl [C11]; 1xOxidation [M2]	1	P10126; P62631	0	2925.43	2.58e+06	3	5.06	27.86	68
ESTGAQVQVAGDMLPNSTER		1	Q61990; P60335; P57722	0	2089.98	1.05e+07	2	-1.35	15.17	68
LIPEMDQVFTEVEMTTLEK		2	Q9JKR6	0	2253.1	3.16e+07	2	5.5	26.79	68
GQTSGQIVMPR	1xOxidation [M9]	1	Q9D892	0	1189.6	5.27e+07	2	2.49	8.85	68
AAQAPPLPAAPPNTDAVASTQTALLQK		1	P56873	0	2642.41	4.14e+06	2	0.85	18.96	68
TGPNLWGLFGR		2	P00015	0	1217.64	2.59e+08	2	2.15	23.44	68
QDLPGALSCNAIQEALELDSIR	1xCarbamidomethyl [C9]	1	Q9D0J4	0	2413.2	3.80e+06	2	-1.85	25.39	68
LWGTSDVVQEIQEMK	1xOxidation [M14]	1	P32037	0	1778.86	7.04e+06	2	1.8	18.57	68
VRPEIINESGNPSYK		2	Q9CQU0	1	1702.88	1.83e+08	2	0.02	10.64	68
LFIGGLSFETTEESLR		1	O88569	0	1798.92	1.62e+07	2	-1.55	22.7	68
VQESADELQK		1	P84084	0	1146.56	4.53e+07	2	0.69	8.18	68
PSSISWDGLDPGK		3	P70296	0	1358.66	1.61e+09	2	-4.71	15.95	68
LSDQFHDILIR		2	P12815	0	1356.73	8.16e+07	2	1.4	16.18	68
VAGMDVELTVEER		1	P62259	0	1447.71	6.82e+07	2	2.56	16.42	68
MSPLSIVTVLVDK		1	Q9R0X4	0	1401.8	2.36e+06	2	4.27	27.46	68
GLTVVQAFQELVEPK		1	Q920E5	0	1657.92	4.30e+06	2	6.77	26.71	68
TEFLSFMNTELAAFTK		1	P50543	0	1849.9	2.82e+06	2	-2.55	26.76	68
VELCSFSGYK	1xCarbamidomethyl [C4]	1	Q8BP67	0	1189.56		2	0.66	14.39	68
QLGIPTANFPEQVVDNLPADVSTGIYYGWASVGSGDVHK		2	Q8CFV9	0	4102.02		4	2.6	27.43	68
ELFSPLHALNFGIGGDTTR		2	Q61206	0	2045.05	1.87e+07	2	-5.48	22.68	68
VFQPLPHENKPLTLSSYQTNK		1	Q62426	1	2441.28	1.42e+07	2	-0.92	14.22	68
VFDKDGNGYISAAELR		3	P0DP26	1	1754.87	4.36e+07	2	-0.49	14.44	68
LFLEQIHVLENSLVLK		2	B5X0G2; P02762; P04938; P11588	0	1895.1	9.92e+06	2	3.59	24.8	68
IQTYLESTKPIIDLYEEMGK		2	Q9DBP5	1	2371.21	5.00e+07	3	1.69	22.05	68
FEELNMDLFR		1	P20029	0	1313.62	6.10e+07	2	-5.5	21.28	68
SFMESGGTVLSTNWSDVGK		1	Q9CX34	0	2001.92	5.47e+06	2	3.2	19.54	68
KHNLCGETEEER	1xCarbamidomethyl [C5]	2	P15626; P19639; O35660; Q80W21	1	1501.67	5.08e+07	2	1.54	6.61	68
LTFSCLGGSDNFK	1xCarbamidomethyl [C5]	1	Q9R0Q7	0	1445.67	5.32e+08	2	0.31	16.62	68
IAVYSCPFDGMITETK	1xCarbamidomethyl [C6]	1	P42932	0	1831.86	5.35e+06	2	2.62	19.47	67
SILLSVPLLVVDNK		1	Q8CIE6	0	1509.93	2.43e+06	2	2.94	26.32	67
VVMNTDLGVGPIR		1	Q5NCF2	0	1370.75	3.21e+07	2	-0.29	17.02	67
VLTEHVADAELEPR		2	Q80VJ3	0	1578.81	8.72e+07	2	1.91	12.41	67
FLIWDTAGQER		1	Q921E2; P35285	0	1335.67	5.01e+07	2	5.07	19.52	67
AAGVEAAAEVAATEPK	1xAcetyl [N-Term]	1	Q9D0E1	0	1526.77	2.99e+07	2	2.81	19.1	67
DSPSVWAAVPGK		1	P62962	0	1213.62	7.69e+08	2	-0.42	16.19	67
VNNSSLIGVGYTQTLR		1	Q60930	0	1721.92	2.00e+07	2	0.89	16.59	67
SLNPELGTDADKEQWK		1	P06151	1	1830.89	9.98e+06	2	-0.1	12.76	67
FEDGDLTLYQSNAILR		2	P46425; P19157	0	1854.92	8.44e+06	2	-2.41	19.78	67
EDVLTLLLPVMGDSK		1	Q8VDM4	0	1629.88	7.80e+06	2	6.05	28.1	67
VALYCDQVLQGSK	1xCarbamidomethyl [C5]	1	Q3TTP0	0	1480.75	1.39e+07	2	1.86	14.71	67
EIVQDGDHMIIR		1	Q00915	0	1425.72	6.25e+07	2	2.25	12.8	67
ASLVAQPSTSSQSVQTSGAK		1	Q8K190	0	1933.98	9.52e+06	2	0.03	10.5	67
SDMLTDPSQEVLEER		1	Q9DAQ9	0	1748.8	1.50e+07	2	0.41	16.32	67
TQPPDLIQWAAEYFGAMSR	1xOxidation [M17]	2	Q9ESG2	0	2197.04	1.53e+07	2	0.61	28.24	67
SYELPDGQVITIGNER		1	Q8BFZ3; P63268; P60710; P62737; P68134; P68033; P63260	0	1790.89	3.18e+08	2	1.01	18.52	67
TAMNVNEIFMAIAK		1	P35278	0	1552.79	6.46e+06	2	2.51	24.74	67
PGGGFEPNFTLFEK		1	P11352	0	1539.75	1.64e+07	2	1.76	21.16	67
MEYLIGIQGPDYVLVASDR	1xAcetyl [N-Term]	2	Q9R1P3	0	2181.09	4.46e+06	3	5.91	28.54	67
TGSEHNGPMDGQSGSETSPDPPK	1xOxidation [M9]	1	P48722	0	2327.97	3.27e+06	3	-1.71	7.38	67
YLAEVAAGDDKK		2	P63101	1	1279.65	2.15e+08	2	-0.75	9.12	67
ISATSIFFESMPYK		1	Q9CZN7; P50431	0	1620.8	3.40e+06	2	-0.24	22.62	67
FVTHVSDWGSLATISTIK		2	O88668	0	1962.03	3.91e+07	2	0.08	19.75	67
MNVEHEVNLLVEEIHR	1xAcetyl [N-Term]; 1xOxidation [M1]	1	Q4KML4	0	2019	3.34e+07	3	2.49	21.97	67
VGDSPIPGAGAYADDTAGAAAATGDGDTLLR		2	Q64191	0	2846.34	1.92e+07	2	3.06	18.83	67
SIASADMDFNQLEAFLTAQTK		2	Q8K4M5	0	2301.11	3.95e+06	2	0	26.38	67
NGYDCECLGGGR	2xCarbamidomethyl [C5; C7]	1	Q9DAK9	0	1357.53	3.43e+07	2	0.78	9.35	67
PLENLEEEGLPK		1	Q99JI4	0	1367.71	7.93e+06	2	0.33	15.15	67
LIASVADDEAAVPNNK		1	P16125	0	1626.83	7.21e+07	2	4.63	13.25	67
MALDDMISTLK		1	P80318	0	1237.62	2.11e+07	2	-0.63	20.58	67
PLLLTPVLSHPIFDNR		1	Q04207	0	1832.04	2.96e+06	3	1.5	22.62	67
LAEDGAHVVVSSR		2	Q99LB2	0	1339.7	1.33e+07	2	2.19	9.43	67
NESGGHAVPAGSETHFR		2	Q9D8S9	0	1752.8	2.46e+07	2	0.71	8.11	67
DDGLADLLFVSSGPTNASAFTER		2	P27546	0	2383.14	4.75e+06	2	-1.97	25.97	67
NIVEEIEDLVAR		1	Q9DBG6	0	1399.74	3.39e+06	2	2.52	26.85	67
SLTIQPDPIVVPGDVVVSLEGK		2	Q60648	0	2262.26	7.69e+07	2	1.81	25.33	67
VDILLDMLSETTAESHLK		1	Q9D1C2	0	2015.04	5.43e+06	3	3.15	24.55	67
ILLLGLDNAGK		2	Q9WUL7	0	1126.68	6.55e+08	2	0.75	19.77	67
QITINDLPVGR		2	P35700	0	1225.69	6.38e+08	2	1.56	16.79	67
VPAPVTMDSFFFGCELSGHTR	1xCarbamidomethyl [C14]	1	Q9CPP0	0	2355.09	2.27e+06	3	-0.45	22.67	67
APLDIPVPDPVK		2	P97371	0	1260.72	1.02e+07	2	2.39	19.93	67
QFQSQLADLQQLPDILK		1	A3KGV1	0	1985.07		2	1.98	24.13	67
LYTLILTDPDAPSR		1	Q8VIN1	0	1574.84	8.80e+07	2	2.95	19.96	67
TASNVEEAFINTAK		1	P53994	0	1494.74	1.34e+08	2	1.3	15.29	67
LTVADALEPVQFEDGQK		1	Q9DBC7	0	1859.94	1.10e+07	2	0.06	19.89	67
EVAWNLTSVDLVR		2	Q9R0H0	0	1501.8	1.16e+07	2	8.31	21.48	67
GSAAAVIVYDITK		1	Q921E2	0	1307.72	5.23e+07	2	2.77	18.69	67
ALMDSLGPEWR		1	Q9CYG7	0	1274.62	3.54e+07	2	-4.11	18.35	67
LLEPVLLLGK		2	P14131	0	1094.72	4.00e+08	2	-0.6	22.86	67
PGFSIADK		1	Q9CXW4	0	834.44	1.64e+08	2	-0.8	11.82	67
VVLAYEPVWAIGTGK		2	P17751	0	1602.89	4.19e+07	2	2.11	22.11	66
MKDTDSEEEIR		1	P0DP26; Q9D6P8	1	1352.6	4.34e+08	2	4.74	7.56	66
TMVQFLEQGETTLSVAR		1	Q3TC72	0	1909.97	3.70e+06	2	6.14	21.18	66
DVPAFLQQSQSSGPGQAAVWHR		1	Q9WVJ2	0	2366.16		3	2.06	17.7	66
TCVADESAANCDK	2xCarbamidomethyl [C2; C11]	1	P07724	0	1440.57	7.80e+07	2	-6.9	7.44	66
ILDLIESGK		1	P24549	0	987.57	4.58e+07	2	0.48	16.32	66
EETTDNSGYVSGYK		1	Q0P5Y3	0	1549.67	8.11e+07	2	-3.35	9.42	66
TGALCWFLDEAAAR	1xCarbamidomethyl [C5]	2	Q9CQ60	0	1580.75	3.60e+06	2	-0.68	23.28	66
LPNFGFVVFDDSEPVQK		1	P97855	0	1937.96	3.11e+06	2	-1.05	24.15	66
NAVFQLEEALSSNK		1	Q8C7R4	0	1549.79	8.55e+06	2	5.06	19.97	66
LGTLESVYIVDPK		1	Q9QZ82	0	1433.79	8.69e+06	2	1.62	18.46	66
MDASASAASVR		1	Q8CG76	0	1065.5	1.69e+07	2	0.67	8.65	66
EVYMGNVIQGGEGQAPTR		1	Q8QZT1	0	1905.91	5.58e+06	2	2.66	14.66	66
GEVPCTVTTASPLDDAVLSELK	1xCarbamidomethyl [C5]	1	Q9DB20	0	2302.15	1.61e+07	2	0.09	22	66
GAEAANVTGPDGVPVEGSR		1	Q9JKB3	0	1782.86	3.39e+07	2	0.65	12.35	66
ITVVQEVDTVEICGALK	1xCarbamidomethyl [C13]	1	P13707	0	1873.99	5.62e+06	2	4.43	20.49	66
QGGLGPMNIPLISDPK	1xOxidation [M7]	2	P35700	0	1652.87	2.65e+07	2	2.21	18.73	66
GNVGVVLFNFGK		1	Q9CQ43	0	1250.69	6.31e+07	2	2.21	21.45	66
VLELIQSGVAEGAK		1	Q62148	0	1413.79	1.25e+07	2	0.31	16.61	66
VAVSADPNVPNVIVTR		1	Q99PT1	0	1650.92	7.00e+07	2	0.48	16.71	66
SESLSDNATAFSNR		1	O70480	0	1498.68	1.72e+07	2	0.3	11.44	66
DQGTYEDYVEGLR		1	Q60605	0	1544.69	1.30e+08	2	1.02	16.39	66
KAEAGAGSATEFQFR		2	P63325	1	1569.77	1.74e+07	2	2.23	11.52	66
DLDVAVLVGSMPR		1	P14152	0	1371.73	1.15e+07	2	-1.45	23.58	66
EDAIAFAEK		1	Q9CXZ1	0	993.49	3.85e+07	2	-0.55	12.84	66
GTSFEAAATSGGSASSEK		1	Q99LC5	0	1644.73	1.19e+07	2	-0.42	9.46	66
ILLELLNQMDGFDQNVNVK		2	P54775	0	2203.14	5.26e+06	2	-1.82	25.63	66
VEGSEPSVTYYR		1	Q9CQX2	0	1386.65	2.31e+08	2	2.04	11.12	66
GSADPEEESVLYSNR		1	Q9CYG7	0	1652.74	2.59e+07	2	0.49	12.38	66
NIDLTAIISDLR		1	A3KGV1	0	1343.75	5.84e+06	2	8.05	26.23	66
VDIMENQIMDFR	1xOxidation [M]	2	P48774	0	1526.7	3.45e+07	2	0.5	17.08	66
GADFLVTEVENGGSLGSK		1	P52480	0	1779.88	7.53e+06	2	-2.14	18.8	66
LAGVTALSCWLPLR	1xCarbamidomethyl [C9]	1	P97823	0	1556.86	3.28e+06	2	8.47	25.52	66
AFVHWYVGEGMEEGEFSEAR		2	P05214; Q9JJZ2; P68369; P05213; P68373; P68368	0	2330.02	5.01e+07	2	-0.8	18.35	66
SLHDALCVLAQTVK	1xCarbamidomethyl [C7]	2	P80314	0	1554.83	2.32e+07	2	3.15	19.93	66
LLGATELPIVTPALR		1	P52293	0	1563.95	5.26e+06	2	4.35	23.2	66
SALTVQFVQGIFVEK		3	Q99JI6; P62835	0	1665.92	8.77e+07	2	4.2	23.65	66
GYSVGDLLQEVMK		1	Q60662	0	1438.72	2.17e+07	2	3.06	24.91	66
VIGQDSSEIHFK		2	P63166	0	1359.69	1.67e+08	2	0.4	11.41	66
MPIPELDLSELEGLGLSDTPTYESK		1	P97783	0	2734.34	4.32e+06	3	0	26.87	66
VKDTDDVPMILVGNK		3	Q99JI6	1	1643.87	5.62e+07	2	-0.1	16.3	66
VGEIVVFR		1	Q9R0P6	0	918.54	7.52e+07	2	-0.37	16.32	66
LVSALLGEK		1	Q60662	0	929.57	4.15e+07	2	1.02	14.79	66
YTALVDQEEKEDVK		2	Q9DCX2	1	1666.82	1.96e+08	2	-1.66	10.14	66
GSNDMQYQHVIETLIGK		2	P80316	0	1932.95	6.27e+06	2	-0.24	20.76	66
DFPLNDLLSATELDK		2	Q9JHU4	0	1690.85	4.27e+06	2	6.37	26.27	66
HNLCGETEEER	1xCarbamidomethyl [C4]	2	P15626; P19639; O35660; Q80W21	0	1373.58	1.80e+08	2	-1.35	6.73	66
HLEGMSDQAIMELNLPTGIPIVYELDQNLKPTK		1	O70250	1	3707.9	2.58e+06	3	0.07	26.62	66
VTDDLVCLVYR	1xCarbamidomethyl [C7]	1	P49962	0	1352.69	2.68e+07	2	1.3	19.57	66
GTESAFEGEYTHHK		1	Q8BU85	0	1592.7	1.15e+07	2	-0.32	8.59	66
AFPAWADTSILSR		1	Q9EQ20	0	1434.74	7.18e+06	2	-1.61	21.06	66
LGLDFPNLPYLIDGSHK		3	Q8R5I6; P10649; P15626; Q80W21	0	1899	3.90e+08	2	4.86	24.49	66
DKEETIQDTQEEK		1	O70318	1	1592.73	2.91e+06	2	0.74	7.27	66
GFQFVSSSLPDICYR	1xCarbamidomethyl [C13]	2	P53996	0	1775.84	4.50e+07	2	1.21	21.06	66
AELGIPLEEVDLNEMDYLTR		2	P58044	0	2320.14	7.42e+06	2	-1.98	25.6	66
YMHSGPVVAMVWEGLNVVK	1xOxidation [M]	3	P15532	0	2132.07	3.04e+07	2	5.71	22.59	65
GLETIASDVVSLASK		2	Q8BMF4	0	1489.81	4.05e+07	2	2.31	22.96	65
YDAIFDSLSPVDGFLSGDK		1	P42567	0	2045.97	1.32e+06	2	2.82	25.64	65
FPIDYPYSPPAFR		1	Q8CFI2	0	1569.77	7.27e+06	2	5.89	20.83	65
DLEENLNIAINVIEAHQK		1	P28658	0	2063.08	2.15e+06	3	1.15	24.36	65
VSHALAEGLGVIACIGEK	1xCarbamidomethyl [C14]	1	P17751	0	1823.97	1.43e+07	2	5.51	19.13	65
LLADFQHIGSIR		1	Q8BVP6	0	1369.76	1.25e+07	3	-0.64	16.65	65
HVLATLGEK		1	P05977; P09541	0	967.56	2.21e+07	2	-0.37	9.66	65
SAYALCTFALSTGDPSQPVLLFR	1xCarbamidomethyl [C6]	2	Q9D892	0	2514.27	7.52e+06	2	3.73	25.74	65
TYIIGELHPDDR		2	P56395	0	1428.71	2.33e+08	2	3.04	14.39	65
LVSDEMVVELIEK	1xOxidation [M6]	1	Q9WTP6	0	1519.79	3.93e+06	2	0.57	19.49	65
VGAQNFEDVSYESTLK		1	Q8C1A5	0	1786.85	1.37e+07	2	0.36	15.52	65
ITPENLPQILLQLK		2	Q8K310	0	1619.97	5.10e+07	2	2.26	26.11	65
QSGAFLATSESLILQLVR		1	P85094	0	1933.08	6.12e+06	3	0.31	28.25	65
ATSPSTLVSTGPSSR		1	P27546	0	1447.74	1.75e+07	2	2.18	11.12	65
AGLEQGSDAGYLAESQK		1	Q8BMS1	0	1723.81	1.72e+07	2	-1.52	12.27	65
VIDAGALAVFPSLLTNPK		2	P52293	0	1826.04	6.24e+06	2	4.05	26.07	65
GDDLLPAGTEDYIHIR		3	P48024; Q9CXU9	0	1784.88	3.68e+08	2	-1.62	18.07	65
DYGVLLESAGIALR		2	P20108	0	1476.81	3.85e+07	2	7.14	23.43	65
ILQDGGLQVVEK		1	Q61753	0	1298.73	1.00e+07	2	1.54	14.51	65
VIVVGNPANTNCLTASK	1xCarbamidomethyl [C12]	1	P14152	0	1757.92	8.74e+06	2	-1.39	14.64	65
MADAIILAIAGGQELLAQTQK		1	Q3UPL0	0	2155.18	5.43e+06	3	1.47	28.28	65
MGAGIAVLFK		1	Q8R5F3	0	1006.58	1.10e+07	2	1.36	20.13	65
TVQQHAGETDPVTTMR	1xOxidation [M15]	2	Q99KB8	0	1786.84	2.54e+07	2	-0.16	8.03	65
WNTDNTLGTEISWENK		1	Q60931	0	1907.88	6.99e+06	2	-3.39	17.56	65
CSPDPGLTALLSDHR	1xCarbamidomethyl [C1]	1	Q91X72	0	1638.79	5.94e+06	3	0.12	17.24	65
LQQTQAQVDEVVDIMR		1	P63044	0	1872.95	1.68e+07	2	1.32	18.88	65
LHDSVVMVTQESDNSFLVK		2	Q9D1K7	0	2148.06	1.11e+08	2	2.44	16.71	65
GYTSWAIGLSVTDLAR		1	P00342	0	1709.89	2.09e+07	2	6.26	23.56	65
STLLELFGQIER		1	Q8CBE3	0	1405.77	3.00e+06	2	1.42	25.11	65
AAAVAAAGAGEPLSPEELLPK	1xAcetyl [N-Term]	2	Q9CPQ3	0	2004.06	3.62e+07	2	3.2	25.28	65
VFITDDFHDMMPK		2	P08113	0	1595.72	9.92e+07	2	-0.04	19.1	65
ASVGTLAFDEYGRPFLIIK	1xAcetyl [N-Term]	1	P80316	1	2139.15	5.89e+06	2	9.71	26.42	65
SVPLAATSMLITQGLISK		1	Q9CRD0	0	1830.04	1.99e+06	2	3.64	24.8	65
FYCDYCDTYLTHDSPSVR	2xCarbamidomethyl [C3; C6]	1	Q62241	0	2298.94	2.50e+07	3	0.13	14.79	65
DLSAAGIGLLAAATQSLSMPASLGR		1	Q8K310	0	2371.26	3.76e+06	3	5.05	28.5	65
KEEDQATEILQR		1	P32037	1	1459.74	1.48e+07	2	-3.19	10.61	65
LGEMWNNTAADDK	1xOxidation [M4]	1	P63158	0	1480.64	6.28e+06	2	-3.24	10.7	65
TLASLSPETSLFIIASK		1	P06745	0	1777.99	1.34e+07	2	2.24	24.3	65
KLGLVGWVQNTDR		2	P56376	1	1485.82	2.51e+07	2	4.4	15.9	65
VLQCHKPVQASYFETLR	1xCarbamidomethyl [C4]	2	Q9JI46	1	2076.07	2.25e+07	3	5.14	12.78	65
VGDPLDLVALAEQVQK		2	Q5EBG8	0	1694.93	1.27e+07	2	7.76	25.53	65
HLEINPDHPIVETLR		3	P11499	0	1782.95	1.69e+08	2	-1.55	14.77	65
MGVITASGLAGLLSAR		1	Q78IK4	0	1516.85	2.95e+06	2	2.52	24.1	65
IQDKEGIPPDQQR		1	P62984; P62983; P0CG49; P0CG50	1	1523.78	6.45e+06	2	0.67	8.25	65
LAVLSSSLTHWK		2	Q9CQ22	0	1341.75	3.68e+07	3	0.02	16.28	65
PDNFVFGQSGAGNNWAK		1	Q7TMM9; Q9D6F9; P99024; P68372; Q9CWF2	0	1808.84	1.62e+07	2	2.06	16.82	65
TGQAAGFSYTDANK		1	P62897	0	1430.65	1.83e+08	2	-2.43	10.35	65
YYVTIIDAPGHR		2	P10126	0	1404.73	1.55e+08	3	0.95	14.73	65
YIGTGHADTTK		2	Q923D4	0	1163.57	6.14e+07	2	0.85	6.71	65
TVIGSEFIGIGGSYDGSGR		2	Q9DA79	0	1871.91	2.82e+07	3	3.61	19.49	64
WVGGPEIELIAIATGGR		2	P80316	0	1738.95	6.99e+06	2	1.06	26.61	64
QQIQSIQQSIER		1	Q9D0T1	0	1457.77	4.13e+07	2	1.5	12.37	64
AFGENAVVQLISLQK		1	Q99KC8	0	1616.9	3.56e+06	2	5.32	22.64	64
APQVSTPTLVEAAR		1	P07724	0	1439.79	4.52e+08	2	2.75	14.64	64
QYYIGDVHPSDLKPK		1	Q9CQX2	1	1759.9	3.89e+07	2	0.93	12.77	64
GNEFFCEVDEDYIQDK	1xCarbamidomethyl [C6]	1	P67871	0	2007.83	5.75e+06	2	0.74	18.45	64
IGQPTLLLYVDAGAETMTQR	1xOxidation [M17]	1	Q9R0Y5	0	2193.12	1.01e+07	2	0.06	21.7	64
VEGGTPLFTLR		1	Q9D2G2	0	1189.66	1.40e+07	2	1.82	17.99	64
AVMVDLEPTVVDEVR	1xOxidation [M3]	1	Q9JJZ2	0	1687.86	7.41e+06	2	1.08	18.39	64
VITIMQNPR		1	P62270	0	1071.6	2.37e+08	2	0.93	13.19	64
GHVDPGENDLETALR		3	P56380	0	1622.78	3.49e+07	2	1.44	12.81	64
AYDLVVDWPVTLVR		2	Q9DCS9	0	1645.89	1.71e+07	2	6.53	25.76	64
FIDTSQFILNR		1	Q4FZG7; Q9WVA2	0	1353.72	2.05e+07	2	3.78	19.26	64
ESSTVFELK		1	P62869	0	1039.53	2.05e+08	2	0.65	14.46	64
CLELFTELAEDKENYK	1xCarbamidomethyl [C1]	2	P07901	1	2001.95	2.21e+07	2	-6.01	19.43	64
FTLDCTHPVEDGIMDAANFEQFLQER	1xCarbamidomethyl [C5]	2	P67984	0	3083.39	1.91e+07	3	-0.73	24.9	64
HLVSPEALDLLDK		1	O54833	0	1449.79	9.19e+06	2	0.31	18.17	64
AMGIMNSFVNDIFER	1xOxidation [M]	2	Q64475; Q8CGP2; Q64525; Q64524; Q8CGP1; P10854; Q64478; Q9D2U9; Q6ZWY9; Q8CGP0; P10853	0	1759.81	2.96e+07	2	0.1	22.17	64
DFPLVDGHNDLPLLLR		2	Q9DA79	0	1833.99	6.83e+07	2	0.6	24.76	64
VGIEAAEMLLANLR		2	Q9D7H3	0	1499.83	5.00e+06	2	3.48	26.36	64
ITVVGVGNVGMACAISILLK	1xCarbamidomethyl [C13]; 1xOxidation [M11]	2	P00342	0	2031.13	8.40e+06	2	2.76	25.01	64
SLEEIYLFSLPIK		1	P25444	0	1551.87	3.52e+06	2	7.63	26.45	64
TLFSNIVLSGGSTLFK		2	P61164; Q8R5C5	0	1683.93	1.01e+07	2	5.42	24.99	64
GAQGVILVYDVTR		1	P35293	0	1390.77	8.62e+07	2	4.71	18.38	64
TPSPGEQQQVQEVK		1	Q9CPS8	0	1554.78	2.84e+07	2	1.16	8.77	64
VQHQDALQISDVVMASLLR		1	P70168	0	2123.13	2.95e+06	3	-0.39	24.64	64
FAGDKDHLTK		2	P08207	1	1131.58	1.03e+08	2	-1.86	6.86	64
VALLSGGGSGHEPAHAGFIGK		1	Q8VC30	0	1962.02	7.36e+06	2	-0.48	12.7	64
ADVLDLHEAGGEDFAMDEDGDESIHK	1xAcetyl [N-Term]; 1xOxidation [M16]	1	Q9CWZ3	0	2873.21	9.54e+06	3	2.64	17.88	64
TAVETAVLLLR		1	P80318	0	1185.72	5.16e+07	2	0.82	20.32	64
LEAYHTQTTPLVEYYR		1	Q9WTP6	0	1983.98	7.90e+06	2	3.35	14.99	64
MEATLEQHLEDTMK	1xAcetyl [N-Term]	1	Q9D1L9	0	1717.78	1.18e+07	2	-0.5	20.45	64
DLSAGAVSAVR		1	Q8C0M9	0	1045.56	1.98e+08	2	-1.52	12.6	64
IDLPEYQGEPDEISIQK		1	Q9D892	0	1973.97	1.17e+08	2	0.88	17.52	64
GSLLIDSSTIDPSVSK		1	Q99L13	0	1618.85	7.20e+06	2	-0.28	17.51	64
LGPSDYFGEIALLMNR		1	Q9DBC7	0	1795.9	1.58e+06	2	-1.85	27.76	64
ETAPLEGDQQQGDER		1	Q9Z2C8	0	1672.74	7.57e+07	2	0.29	8.92	64
LICCDILDVLDK	2xCarbamidomethyl [C3; C4]	1	P62259	0	1476.74	1.38e+08	2	1.84	23.12	64
SESLVVCDVAEDLVEK	1xAcetyl [N-Term]; 1xCarbamidomethyl [C7]	1	Q9CQI3	0	1833.88	5.01e+07	2	0.24	25.18	64
TFVSITPAEVGVLVGK		4	P62962	0	1616.93	8.95e+08	2	2.22	22.94	64
NYQQNYQNSESGEK		1	P62960	0	1688.71	2.66e+06	2	1.14	7.27	64
FDQLFDDESDPFEVLK		1	Q9CY58	0	1943.89	5.62e+06	2	0.5	24.04	64
KGTDDSMTLQSQK		1	O55128	1	1438.68	1.89e+07	2	2.05	7.99	64
EAEEMTEKPEMTAEEK		2	Q8C6E0	1	1881.81	1.99e+07	2	-0.25	9.26	64
VANVSLLALYK		1	P62267	0	1190.71	2.53e+07	2	1.39	19.63	64
IGQPTLLLYVDAGAETMTQR		3	Q9R0Y5	0	2177.13	1.35e+08	2	0.3	23.82	64
TITLEVEPSDTIENVK		3	P62984; P62983; P0CG49; P0CG50	0	1787.93	1.72e+09	2	0.34	17.57	64
GDTGSADIQDLEK		1	P47758	0	1348.62	6.20e+06	2	-1.05	11.6	64
TVDSCFQDLK	1xCarbamidomethyl [C5]	1	Q9JHQ5	0	1212.56	1.26e+07	2	0.04	12.74	64
DHASIQMNVAEVDR		1	Q9CQR2	0	1584.74	2.16e+07	2	0.6	12.88	63
LVPFDHAESTYGLYR		1	Q9CQ60	0	1767.87	1.31e+07	3	-1.64	16.32	63
ALANVNIGSLICNVGAGGPAPAAGAAPAGGAAPSTAAAPAEEK	1xCarbamidomethyl [C12]	1	P47955	0	3782.91	1.03e+07	3	0.14	22.01	63
MEEIGILVEK	1xAcetyl [N-Term]	1	P54775	0	1202.63	4.61e+06	2	3.66	25.02	63
ILYESTHLDPER		3	Q9D7J4	0	1472.74	1.04e+07	2	3.14	12.16	63
SNVNDGVAQSTR		1	P17751	0	1247.6	2.78e+07	2	2.44	7.39	63
HLEINPDHSIIETLR		3	P07901	0	1786.94	4.39e+08	2	0.34	15.82	63
IGGHGAEYGAEALER		3	P01942	0	1529.73	2.54e+09	2	-3.91	10.28	63
AEGDGVYTLNDEK		1	Q61646	0	1410.64	1.30e+08	2	-0.85	11	63
EIHLWFKPEELIDYK		2	Q01768	1	1960.02	7.08e+07	2	8.75	20.97	63
TLATDILMGVLK		1	O35286	0	1274.74	6.82e+06	2	3.53	25.96	63
ICDECNYGSYQGR	2xCarbamidomethyl [C2; C5]	1	P83870	0	1621.64	1.43e+07	2	0.33	9.31	63
DVYIVQDLMETDLYK		1	Q63844; P63085	0	1844.9	1.98e+06	2	-1.28	24.93	63
AQVAQPGGDTIFGK		2	P70349	0	1388.72	1.03e+09	2	-1.59	14.12	63
IDHTVLLGALPLK		2	Q66GT5	0	1389.85	1.58e+07	3	-1.01	19.75	63
QVDVPTLTGAFGILASHVPTLQVLR		2	Q9D3D9	0	2632.48	3.96e+07	2	2.65	28.15	63
EDQTEYLEER		1	P07901; P11499	0	1311.57	1.67e+08	2	-2.36	10.47	63
LNQATVTSNR		1	P00405	0	1103.58	1.58e+08	2	-0.66	7.75	63
YSALIIGMAYGAK		1	Q06185	0	1357.72		2	0	19.83	63
VLGPLIGVQVPQEK		1	Q61133	0	1476.88	1.15e+07	2	3.16	19.52	63
GQDMETEAHQNK		1	Q9R0Q3	0	1387.59	1.40e+07	2	1.55	6.6	63
ADMVIEAVFEDLGVK		1	Q8BMS1	0	1635.83	4.69e+06	2	0.25	27.64	63
VISLSGEHSIIGR		1	P08228	0	1367.76	1.22e+09	2	0.5	14.06	63
DSYIEVLLPLGTDPELR		1	Q32MW3; Q9R0X4	0	1930.02	2.47e+06	2	2.97	26.54	63
INEKPQVIADYESGR		2	Q9JMG1	1	1718.87	4.02e+07	2	0.56	11.48	63
GNPSGIQPDLLISLTAPK		1	Q8K4Z3	0	1821.01	1.88e+07	2	-2.54	23.19	63
NTISLLVAGLK		1	Q9JHU4	0	1128.7	5.16e+06	2	0.84	21.22	63
KEELTLEGIR		1	P60843	1	1187.66	1.28e+07	2	3.07	12.92	63
ADKPDMGEIASFDK	1xAcetyl [N-Term]; 1xOxidation [M6]	1	Q6ZWY8	1	1581.71	2.16e+07	2	-3.08	13.17	63
GPIVMELQTYR		1	P35487	0	1306.68	4.87e+07	2	-0.91	17.17	63
ILDDWGEMCK	1xCarbamidomethyl [C9]	1	Q9CXI5	0	1266.55	1.16e+08	2	-8.45	16.06	63
IEGTPLETVQK		1	Q9CQZ6	0	1214.66	8.31e+07	2	2.27	12.31	63
FNASQLITQR		1	O35129	0	1177.63	1.99e+07	2	2.26	15.2	63
FQSSAVMALQEACEAYLVGLFEDTNLCAIHAK	2xCarbamidomethyl [C13; C27]; 1xOxidation [M7]	1	P68433	0	3602.7		3	2.43	28.1	63
GLAPDLPEDLYHLIK		3	P62301	0	1693.92	3.51e+08	2	0.57	23.12	63
AFADAMEVIPSTLAENAGLNPISTVTELR	1xOxidation [M6]	1	P80315	0	3046.54	4.29e+06	3	-0.68	25.64	63
IHCTQTLLEGDGPK	1xCarbamidomethyl [C3]	1	P62965	0	1568.77	2.65e+07	2	0.63	10.65	63
ETELQQEFDITHAPELK		2	Q9DAN1	0	2027.99	2.56e+07	2	1.07	17.52	63
GHFQNTEFHELISVVK		1	O88851	0	1884.96		2	-0.01	16.06	63
FAVFGESSSSSK		1	Q0P5Y3	0	1232.58	7.55e+07	2	0.13	13.94	63
GTGTAEALLQNAYLTIHNELR		1	O88987	0	2285.19	4.50e+06	3	1.77	24.29	63
LVIGGAGGELIISAVAQTIMNK		1	Q9Z2A9	0	2155.22		3	4.72	28.44	63
ELAPYDENWFYTR		1	Q9CZX8	0	1703.77	1.41e+08	2	-0.4	19.92	63
LLLTYADNILR		1	Q9JI78	0	1304.76	5.05e+06	2	2.24	21.32	63
DGVANVSIEDR		2	P08228	0	1174.57	9.57e+08	2	-0.92	12.68	63
NLDSLEEDLDFLR		1	P61759	0	1578.76	6.18e+06	2	4.55	24.11	63
IEEFLEEVLCPPK	1xCarbamidomethyl [C10]	1	Q9QYB1	0	1602.81	2.55e+06	2	4.28	23.16	63
YEGEWADDQR		1	Q8VIG3	0	1268.52	9.16e+07	2	0.04	9.73	63
RPDLLTMVVDYR		1	Q62048	1	1477.78	1.25e+07	3	-0.51	19.89	63
MVVDSAYEVIK		1	P16125	0	1253.64	1.07e+08	2	0.57	16.07	63
HGEEGIEAEK		1	A6H630	0	1098.51	6.80e+06	2	0.52	6.72	63
FATEAAITILR		1	P11983	0	1205.69	4.54e+07	2	2.36	18.73	63
DGETIHQQLAQMGDLEAIDVAR		1	P54923	0	2410.17	6.15e+06	3	1.52	19.65	63
LQNLQLQPGK		1	P32020	0	1138.66	1.80e+08	2	-0.11	12.29	63
GLDLSSGLVVTSLCK	1xCarbamidomethyl [C14]	1	Q9D385	0	1548.83	1.81e+07	2	5.72	20.93	63
DLLTAYYDVDYEK		1	P27773	0	1607.75	5.21e+07	2	-2.47	20	63
ENNAVYAFLGLTAPPGSK		1	Q9JJU8	0	1848.95	3.46e+06	2	3.16	23.27	63
LAVNNIAGIEEVNMIK		1	Q9CQH7	0	1727.94	7.80e+07	2	0.1	20.28	63
EPAFPFQPGSITEVCITFDQADLTIK	1xCarbamidomethyl [C15]	2	P16045	0	2924.44	2.37e+06	2	0.8	27.16	63
ITSEALLVTQQLVK		1	Q6ZQ38	0	1542.91	1.71e+07	2	1.71	20.05	62
GAVHQLCQSLAGK	1xCarbamidomethyl [C7]	2	Q8BVI4	0	1368.71	2.54e+07	2	-0.09	9.82	62
LVDSPATPIWQLISK		1	P21126	0	1667.94	2.35e+07	2	6.59	24.49	62
NELTVQVSSLHAALEQER		1	Q9JMB0	0	2024.04	1.44e+07	3	2.52	17.02	62
MDSTEPPYSQK	1xOxidation [M1]	1	P10126	0	1298.56	1.56e+07	2	-0.36	8.26	62
VVSSVLQLGNIVFK		1	O08638	0	1502.89	2.34e+06	2	-1.3	24.23	62
AELIQLEDEITTLR		1	O54818	0	1643.89	4.48e+06	2	8.85	22.03	62
PQAPATVGLAFR		1	P62869	0	1227.68	4.86e+08	2	5.62	16.16	62
NFDEALVDYFCDEFK	1xCarbamidomethyl [C11]	1	P48722	0	1911.81	3.46e+06	2	-1.83	25.57	62
IDMESLLMCTVDDLK	1xCarbamidomethyl [C9]	1	Q6NZC7	0	1782.83	1.20e+06	2	5.12	27.62	62
ELISNSSDALDK		1	P07901	0	1291.64	1.80e+08	2	0.3	11.81	62
VMLGETNPADSK	1xOxidation [M2]	1	Q01768; P15532	0	1277.6	1.01e+08	2	0.94	9.74	62
VGMVETNSQDRPVDDVK		2	Q9D0W5	1	1888.91	4.48e+07	2	-2.27	10.31	62
GAEADQIIEYLK		1	P31230	0	1349.69	8.58e+06	2	7.62	19.38	62
VGDSPCIGAGGYADNNLGAVSTTGHGESILK	1xCarbamidomethyl [C6]	1	Q8C0M9	0	3017.43	1.02e+08	3	7.45	16	62
SSEMNVLIPTEGGDFNEFPVPEQFK		2	P40124	0	2811.32	6.63e+06	2	-2.27	24.58	62
LCEGFNEVLR	1xCarbamidomethyl [C2]	1	Q9D1L0	0	1236.6	7.57e+07	2	-0.56	15.6	62
YPENFFLLR		1	P63087; P62137; P62141	0	1198.63	2.45e+07	2	0.62	21.33	62
IGGIGTVPVGR		1	P10126; P62631	0	1025.61	2.31e+08	2	-0.05	13.91	62
TGVPFSQMVFFDDENR		1	Q9D967	0	1888.85	3.59e+06	2	0.14	22.98	62
VFYYLVQDLK		1	Q9CQL1; P61327	0	1287.7	3.29e+07	2	-0.24	20.32	62
EAINQGMDEELER	1xOxidation [M7]	1	Q9D051	0	1549.68	1.54e+07	2	-2.3	9.75	62
ELAEAQDDSILK		1	Q06185	0	1331.67	1.23e+08	2	0.99	13.56	62
VEWSSDTVDNEHMGR		1	Q8K1L5	0	1761.75	1.66e+07	2	-4.58	11.25	62
FVSILMESIPLPDR		1	P23492	0	1616.87	1.69e+06	2	3.47	25.29	62
LVEALCAEHQINLIK	1xCarbamidomethyl [C6]	2	P63323	0	1750.95	2.59e+08	2	1.43	16.39	62
SIATLAITTLLK		1	Q9QZE5; Q9QXK3	0	1244.78	7.34e+06	2	0.97	25.16	62
SGEYSCIFLPEPVGR	1xCarbamidomethyl [C6]	1	P18572	0	1710.82		2	0.44	19.95	62
SLTKPETDKEQESEVEK		3	Q99MD9	2	1976.97	9.11e+07	2	0.25	7.63	62
VVQGHQQLDSYK		2	Q02053	0	1401.71	2.17e+07	2	0.77	8.13	62
LTLYDIAHTPGVAADLSHIETR		1	P08249	0	2393.25	3.21e+07	3	-0.54	20.49	62
ALGVSNFNHFQIER		2	P45377	0	1631.83	4.61e+07	2	-3.72	15.91	62
DLEQELHQHQER		2	Q9DAP0	0	1561.74	3.67e+07	2	-3.33	9.7	62
RHPDYSVSLLLR		1	P07724	1	1455.81	4.21e+07	3	0.23	14.94	62
ESTVTLQQAEYEFLSFVR		2	Q9D8S4	0	2147.07	2.51e+06	2	4.41	27.89	62
DMIILPEMVGSMVGVYNGK	1xOxidation [M]	3	P62843	0	2069.01	1.14e+07	2	2.92	25.62	62
ISFDPQDTFESEFYLDEK		1	P07759; Q03734	0	2209.98	8.58e+06	2	3.67	22.66	62
VNMSGVSSSNGVVDPR	1xOxidation [M3]	1	Q9CZY3	0	1620.76	7.57e+06	2	1.71	9.64	62
VLSPELLFALAR		1	Q8R2K1	0	1328.79	1.72e+06	2	1.36	26.63	62
LWGLTEMFPER		1	Q9CPQ3	0	1378.68	2.76e+07	2	1.89	22.99	62
FEIWDTAGQER		1	P35278; Q9CQD1; P61021	0	1351.63	3.37e+07	2	-1.79	16.69	62
SYFSQYGEVVDCVIMK	1xCarbamidomethyl [C12]	1	Q9JII5	0	1924.88	4.22e+06	2	-6.5	21.65	62
VDYLVTEEEINLTR		1	Q9D6K5	0	1693.86	2.28e+07	2	3.89	18.91	62
TVPQSSLTMGQLYEK		1	P60521	0	1681.85	2.29e+07	2	3.45	15.64	62
SSTAQEAVHVIAGLLDR		1	Q8VCA8	0	1766.94	3.92e+06	3	1.35	22.69	62
SPASDTYIVFGEAK		1	P70670; Q60817	0	1484.73	3.43e+07	2	0.65	16.62	62
TVLGVPEVLLGILPGAGGTQR		2	Q8BMS1	0	2047.19	3.11e+07	2	0.58	28.22	62
RTDDIPVWDQEFLK		2	Q9WTX5	1	1761.88	6.69e+07	2	0.99	19.1	62
MEYQIDVQISR		1	P32766	0	1381.68	3.45e+07	2	3.8	16.24	62
LLDMDGIIVEK		1	P23116	0	1245.68	4.89e+06	2	2.98	19.65	62
EQQQSEANELR		1	Q9JMB0	0	1331.62	1.62e+07	2	2	7.83	62
AILVDLEPGTMDSVR		1	Q7TMM9; Q9ERD7; P99024; Q9CWF2	0	1615.84	2.04e+08	2	1.89	19.95	62
VIDPATATSVDLR		1	P80315	0	1357.73	5.80e+07	2	1.84	15.44	62
YALYDASFETK		1	Q9R0P5	0	1307.62	2.87e+08	2	-6.73	15.6	62
GVDEVTIVNILTNR		1	P07356	0	1542.85	7.66e+06	2	-1.13	23.17	62
FAAGHDAEGSQSHVHFDEK		2	Q9D1K7	0	2068.91	1.97e+08	2	-1.09	8.36	62
ALEQFLQEYFDGNLK		2	P27773	0	1814.9	3.81e+07	2	0.53	25.2	62
ASGVAVSDGVIK	1xAcetyl [N-Term]	2	P18760	0	1144.62	6.69e+08	2	-1.75	16.04	62
TCEWIHDSSLSASCK	2xCarbamidomethyl [C2; C14]	2	Q61207	0	1780.76	2.93e+07	2	-0.36	12.15	62
PYLFQSDPSGAYFAWK		1	P49722	0	1876.89	4.74e+06	2	2.52	22.22	62
LFLEQIHVLEK		2	P11589	0	1368.79	3.52e+07	3	-0.84	18.51	62
ALIAGGGAPEIELALR		1	P80315	0	1550.89	6.38e+07	2	1.1	21.33	62
IGDQEFDSLPALLEFYK		1	Q64010	0	1984.99	2.65e+06	2	6.48	26.97	62
VQALTTDSMLEDLGIAESTIAEETSGK		1	A1EGX6	0	2809.37		3	-2.54	27.41	62
VCIDSEHSSDTLLATLNK	1xCarbamidomethyl [C2]	2	O08997	0	2002.98	7.05e+07	2	2.45	16.22	62
YTEQITNEK		1	Q9CPP6	0	1125.54	5.27e+07	2	0.25	8.32	61
IMVANANEPGVLR		1	P52194	0	1383.74	3.75e+07	2	0.68	14.5	61
PGPGGGPGPAAGAALPDQSFLWNVFQR		1	P12815	0	2664.33	6.69e+06	3	3.58	26.07	61
GCALQCAILSPAFK	2xCarbamidomethyl [C2; C6]	1	Q61699; Q61316; P48722	0	1535.77	1.82e+07	2	-0.05	19.14	61
AEAEAGGDEAR	1xAcetyl [N-Term]	1	Q8CHP8	0	1117.48	6.11e+07	2	1.21	8.04	61
MIVECVMNNATCTR	2xCarbamidomethyl [C5; C12]	1	Q05816	0	1698.74	2.48e+07	2	-0.9	15.36	61
ATDFIDQALAHK		2	Q9D7X3	0	1329.68	4.44e+07	2	2.11	15.83	61
IPLLSDLNHQISK		2	O08807	0	1477.84	1.50e+08	2	1.42	17.16	61
SLTNDWEDHLAVK		2	P11499	0	1527.74	9.71e+07	2	3.29	15.32	61
IPGGIIEDSCVLR	1xCarbamidomethyl [C10]	1	P80318	0	1428.75	2.45e+07	2	0.67	17.28	61
FCTGLTQIETLFK	1xCarbamidomethyl [C2]	1	Q04447	0	1557.8	3.25e+06	2	1.73	23.9	61
AMVQQWLEFR		1	Q9D1M4	0	1307.66	2.27e+07	2	3.3	20.33	61
MGAPEAGMAEYLFDK		1	P09528	0	1629.73	6.92e+07	2	0.71	20.25	61
LHESEEAFIPDDSSQYR		1	Q9CPS8	0	2022.9		2	1.59	13.37	61
VFVGGLSPDTSEEQIK		1	Q9Z130	0	1705.86	6.60e+06	2	1.72	16.07	61
GASQAGMTGYGR		1	P37804	0	1155.52	4.83e+07	2	0.24	8.47	61
TLASNGPNLCR	1xCarbamidomethyl [C10]	1	Q9D9X8	0	1202.59	4.51e+07	2	-1.3	10.15	61
EAAQMDMVNDGVEDLR	1xOxidation [M]	2	P19157	0	1808.78	3.05e+07	2	-0.18	13.77	61
YQNVTFAQVDVDSSK		1	Q69AB2	0	1700.81	9.02e+06	2	1.55	15	61
EDGTWGTEHR		2	P16045	0	1187.51	3.77e+08	2	-1.21	7.68	61
LLGGVTIAQGGVLPNIQAVLLPK		2	Q64522; P27661	0	2271.38	9.12e+07	2	4.65	27.52	61
LEQSEAQLGR		1	O35864	0	1130.58	1.05e+07	2	1.38	8.87	61
ALAVGGLGSIIR		1	Q9D898	0	1126.69	6.55e+08	2	1.51	19.61	61
LGGSLADSYLDEGFLLDK		2	P80314	0	1912.95	1.80e+07	2	-3.42	22.98	61
ILEFENPHVTSNNK		2	Q9DAI2	0	1641.82	6.10e+07	2	5.02	12.69	61
NQYDNDVTVWSPQGR		1	Q9R1P4	0	1778.81	1.41e+07	2	-1.44	14.96	61
LAEALASATEK		1	Q8VHN8	0	1103.59	9.85e+06	2	2.88	10.9	61
YEITFTLPPVR		1	Q9D1K7	0	1335.73	5.95e+07	2	3.78	21.97	61
MLQPSGPPADKPEEN	1xOxidation [M1]	1	Q923D4	1	1625.75	2.24e+07	2	-0.5	9.37	61
DPEAEAALELALSITR		2	Q9Z1Q9	0	1698.89	5.01e+06	2	6.22	28.13	61
EVAGQVGVPLQDLMVR		1	Q9Z2W0	0	1710.92	1.29e+07	2	7.84	21.46	61
NQVAMNPQNTVFDAK		1	P16627	0	1676.81	1.01e+07	2	1.53	14.49	61
LDNNTELSFFAK		1	O88844	0	1398.69	1.27e+07	2	6.56	18.29	61
AEGDTLVSVDYEIFGK	1xAcetyl [N-Term]	2	P56376	0	1784.86	3.25e+08	2	3.79	25.68	61
AMAVLEPLQVVITNFPAPK		2	Q8BML9	0	2038.14	3.42e+06	3	2.51	28.21	61
SYDVPPPPMEPDHPFYSNISK		1	Q9DBJ1	0	2417.11	1.11e+07	2	1.03	16.88	61
AAHSEGHITAGLDMK	1xOxidation [M14]	1	P80314	0	1553.74	4.34e+06	2	2.15	8.05	61
VSDILHSIFSSYK		1	Q8BKC5	0	1495.78	6.51e+06	2	-0.26	20.84	61
VDILENQLMDNR		1	Q80W21	0	1459.72	6.70e+07	2	-1.56	17.2	61
LYPAAVDTIVAIMAEGK		2	Q9DB27	0	1761.95	1.46e+07	2	4.89	27.51	61
VLANPGNSQVAR		1	P70168	0	1225.66	2.22e+07	2	1.56	9.05	61
GTDDSMTLQSQK		1	O55128	0	1310.59	1.37e+07	2	1.4	9.05	61
QLLDQVEQIQK		1	Q8R1V4	0	1341.74	1.71e+07	2	4.08	15.37	61
VADEDDVDNEEAALLHEEATMTIEELLTR		1	Q61074	0	3271.52	4.22e+06	3	-2.39	27.99	61
YVEPIEDVPCGNIVGLVGVDQFLVK	1xCarbamidomethyl [C10]	1	P58252	0	2759.43	5.65e+06	3	-0.36	27.11	61
LSELEDLLPSRPEVPNVIGETEEVELQEFDSTR		2	Q9QYJ0	1	3769.87	7.48e+06	3	5.93	25.21	61
YVENFGLIDGR		1	Q9CYN2	0	1282.64	1.46e+07	2	0.28	16.96	61
YAALYQPLFDK		1	Q78ZA7	0	1328.69	1.27e+07	2	1.2	18.78	61
ISPQSNVDFDLTLR		1	Q9DCS2	0	1604.83		2	2.48	18.73	61
SLYESDNLEQDLEK		1	P09470	0	1682.78	1.19e+07	2	1.53	15.56	61
AAAMDVDTPSGTNSGAGK	1xAcetyl [N-Term]	1	P62878	0	1691.75	4.77e+07	2	-4.27	13.71	61
PAPEIFENEVMELLR		2	Q8C6I2	0	1786.9	7.56e+06	2	5.3	27.45	61
DTETGTEASILGESGEYK		1	Q8R2Y8	0	1886.85	7.10e+06	2	-0.08	15.11	61
DEDQLEAFLK		1	P97493	0	1207.58	1.22e+07	2	0.04	19.62	61
VINEPTAAALAYGLDK		1	P38647	0	1645.88	6.20e+06	2	8.46	18.37	61
FYEEVHDLER		1	P28656; Q78ZA7	0	1336.62	3.10e+07	2	-4.52	11.71	61
ILTEAEIDAHLVALAERD		1	Q9QUM9	1	1979.04	7.33e+06	3	-0.3	20.82	61
NPEPWEMVDPTQPQK		1	Q810Q5	0	1795.83	1.97e+08	2	2.51	17.23	61
ITAFVPNDGCLNFIEENDEVLVAGFGR	1xCarbamidomethyl [C10]	1	P62267	0	2996.45	4.08e+06	3	-1.33	26.48	61
LPAKPEVSSDEDVQYR		2	Q8BMS1	1	1832.9	4.18e+07	2	-0.32	10.64	61
VPVLGSLLNLPGIR		1	Q9CR60	0	1447.9	2.67e+06	2	3	26.32	61
VLSTVHTHSSVK		2	Q8R010	0	1294.71	1.02e+07	2	-1.24	6.77	61
TTGFGMIYDSLDYAK	1xOxidation [M6]	1	P62849	0	1697.77	1.52e+07	2	-6.66	18.88	61
LGPALATGNVVVMK		1	P47738	0	1369.79	4.34e+07	2	-1	17.23	61
YFLHQSHEER		1	P09528	0	1345.63	8.99e+07	2	-0.2	7.74	61
VPAINVNDSVTK		1	P50247	0	1256.68	2.26e+07	2	2.04	12.82	61
ADQLTEEQIAEFK	1xAcetyl [N-Term]	2	P0DP26; Q9D6P8	0	1563.75	9.27e+08	2	-4.36	19.6	61
RPQYSNPPVQGEVMEGADNQGAGEQGR		1	P62960	1	2871.31	7.00e+06	3	0.49	11.29	61
VVHAFDMEDLGDK		2	Q91WS0	0	1475.68	3.18e+08	2	-1.07	14.72	61
IIPAVASTNAVIAAVCATEVFK	1xCarbamidomethyl [C16]	1	Q8C878	0	2245.23	2.46e+06	3	0.81	27.04	61
ALGYSYLESLLGK		1	Q9CQX0	0	1413.76	8.11e+06	2	0.06	23.81	61
IEFDDFEECLLR	1xCarbamidomethyl [C9]	1	Q99LY9	0	1585.72	1.83e+07	2	1.53	22.37	61
ASQELIPIEDFITPVR		2	Q9Z2Q5	0	1827.99	9.03e+06	2	5.38	25.3	61
FSGSGSGTDFTLK		1	P01631	0	1303.62	2.92e+07	2	-2.22	13.5	61
EDFATFDYILCMDESNLR	1xCarbamidomethyl [C11]	2	Q9D358	0	2238.97	1.38e+07	2	0.6	25.49	61
HGESLWNQENR		1	O70250	0	1369.62	1.38e+08	2	1.31	9.58	61
VEESSWLIEDGK		1	O35685	0	1391.67	2.09e+07	2	2.35	15.62	61
EDLAALEK		1	P05214; Q9JJZ2; Q3UX10	0	888.47	1.39e+08	2	-0.71	11.6	61
IPSFPPDLGFPER		3	Q9CR61	0	1471.76	3.65e+07	2	1.49	21.89	60
TVAGGAWTYNTTSAVTVK		2	P61514	0	1826.93	2.16e+07	2	0.72	15.48	60
PALELLEPIEQK		1	Q61598	0	1379.78	7.99e+06	2	2.88	20.08	60
GVQDIVVGEGTHFLIPWVQK		2	P67778	0	2222.2	1.27e+07	2	3.19	24.42	60
VNPCIGGVILFHETLYQK	1xCarbamidomethyl [C4]	1	P05064	0	2088.09	4.15e+06	2	5.43	20.46	60
VFTTQELVQAFTHAPAALEADR		1	Q8BK64	0	2415.23	9.32e+06	3	4.03	24.78	60
IIETLSQQLQAK		1	O70591	0	1371.78	5.96e+07	2	0.37	14.85	60
PSGEAFVELESEDEVK		1	P70333; O35737	0	1764.82	9.51e+06	2	-4.83	16.39	60
MLLADQGQSWK		1	P46425; P19157	0	1276.64	2.79e+08	2	0.57	14.76	60
GLLSSLDHTSIR		1	Q9D0M3	0	1298.71	4.26e+07	2	2.3	15.21	60
NINDAWVCTNDMFR	1xCarbamidomethyl [C8]; 1xOxidation [M12]	1	P61971	0	1771.75	1.28e+07	2	-0.51	16.47	60
LAVNNIAGIEEVNMIK	1xOxidation [M14]	1	Q9CQH7	0	1743.93	2.97e+07	2	-0.76	18.39	60
NTEDLTEEWLR		1	Q9CQI3	0	1405.66	1.55e+08	2	-1.08	17.75	60
YLAEVACGDDR	1xCarbamidomethyl [C7]	1	P68254	0	1268.56	3.57e+07	2	0.17	10.84	60
DSNNLCLHFNPR	1xCarbamidomethyl [C6]	2	P16045	0	1486.69	3.34e+08	2	-0.31	13.97	60
LEFSGGGMDATVQVK	1xOxidation [M8]	1	Q9JMI7	0	1554.75	2.04e+07	2	0.65	13.62	60
IIACDGGGGALGHPK	1xCarbamidomethyl [C4]	2	P52503	0	1422.72	7.75e+07	2	-0.39	9.26	60
LSCVPVLIFANK	1xCarbamidomethyl [C3]	2	Q9WUL7	0	1360.77	2.17e+08	2	1.67	21.94	60
IFVGNVSAACTSQELR	1xCarbamidomethyl [C10]	1	Q8C2Q3	0	1751.87	1.14e+07	2	-5.33	15.47	60
HLVMGDIPAAVNAFQEAASLLGK	1xOxidation [M4]	2	Q99MD9	0	2368.23	7.55e+06	2	5.26	26.2	60
EGGLGPLNIPLLADVTK		3	Q61171	0	1706.97	3.80e+08	2	1.55	26.84	60
SGETEDTFIADLVVGLCTGQIK	1xCarbamidomethyl [C17]	1	P17182; P21550; P17183	0	2353.16		2	3.76	28.03	60
MFQAAGAAQATPSHEAK	1xAcetyl [N-Term]	1	Q8BGB5	0	1757.83	2.27e+07	2	-2.91	14.25	60
ADMVIEAVFEDLGVK	1xOxidation [M3]	1	Q8BMS1	0	1651.82	2.18e+06	2	6.73	25.79	60
LTYTPIFNEYISLVEK		2	Q9D385	0	1930.02	3.20e+07	3	3.03	25.89	60
GAVGALLVYDIAK		1	P46638; P62492	0	1289.75	2.30e+08	2	1.44	21.12	60
INEELESQYQQSMDSK		1	Q9R0P4	0	1928.85	1.24e+07	2	-1.92	12.41	60
AQSELSGAADEAAR		1	Q9D3D9	0	1375.64	4.15e+08	2	-0.26	9.2	60
LPETSLFETEETR		1	Q99MN1	0	1551.75	1.95e+07	2	2.84	16.54	60
AQETLQQLTSVLGLMESVK		2	Q9DBG5	0	2075.11	1.71e+06	3	-0.42	27.82	60
PAAVEAVTAAGSQHIQTLTDEVTK		1	Q68FL6	0	2437.26	1.02e+07	3	2.36	16.92	60
NNALNQVVLWDK		1	Q6ZWQ7	0	1413.75	5.06e+07	2	1.88	18.07	60
IISLSQLLQEDSLNVADLSSLR		1	P97372	0	2414.31	3.48e+06	3	3.87	28.14	60
LFGLSPFEPWTTK		1	Q9DC69	0	1522.79	3.02e+06	2	3.66	24.81	60
SDIDEIVLVGGSTR		1	P20029	0	1460.76	6.80e+07	2	-0.36	18.18	60
VVVEQLNLLVK		1	Q924M7	0	1253.78	1.44e+07	2	1.67	20.06	60
LVVVDFSATWCGPCK	2xCarbamidomethyl [C11; C14]	1	P10639	0	1738.83	3.78e+06	2	0.08	21.15	60
SGVSLAALK		1	P43274; P43275; P15864; P43277	0	845.51	3.31e+07	2	-0.38	13.88	60
TVLIMELINNVAK		1	P56480	0	1457.84	2.05e+07	2	3.21	26.61	60
VGDAIPSVEVFEGEPGK		1	P99029	0	1729.86	2.44e+08	2	0.35	18.66	60
LSLSNAISTVLPLTQLR		1	Q9JHU4	0	1826.07	2.24e+06	2	2.17	27	60
GFPTIYFSPANK		1	P27773	0	1341.68	3.79e+07	2	0	19.44	60
HTGPNSPDTANDGFVR		1	P70333; O35737	0	1684.77	1.48e+07	2	1.16	9.39	60
TGEMSGPVFTDSGIHIILR		2	Q9QUR7	0	2030.04	8.38e+07	3	0.02	20.62	60
LITINQQWKPVEELQK		2	Q810Q5	1	1967.1	2.86e+08	2	0.29	16.93	60
PMTLGYWDIR	1xOxidation [M2]	1	Q8R5I6; P15626; Q80W21	0	1267.61	9.64e+07	2	-0.31	17.68	60
SQVEFEMACASLK	1xAcetyl [N-Term]; 1xCarbamidomethyl [C9]	1	O09035	0	1541.7	8.48e+07	2	0.79	20.45	60
MNAPPAFESFLLFEGEK	1xAcetyl [N-Term]	1	O08740	0	1968.94		2	2.81	28.6	60
YDATMVEINPMVEDSDGK		1	Q9Z2I9	0	2013.88	6.14e+06	2	-0.97	18.29	60
NLLHQDAVDLFR		3	Q9D6K5	0	1440.76	6.55e+07	3	-1.26	17.17	60
MDVPTSSTDSQEVKPIMPIR	1xAcetyl [N-Term]; 1xOxidation [M1]	1	Q9JJL0	1	2289.11	5.17e+06	2	0.02	17.1	60
AIIIFVPVPQLK		1	P62082	0	1337.86	4.20e+07	2	1.55	25.91	60
QTVTVVPGGCFFASDDSFAMIR	1xCarbamidomethyl [C10]	1	Q9JJN4; Q9ESL0	0	2405.13	3.91e+06	2	0.64	24.22	60
TCDGVQCAFEELVEK	2xCarbamidomethyl [C2; C7]	1	P35293	0	1784.78	2.26e+07	2	-2.03	20.31	60
TELQSALLLR	1xAcetyl [N-Term]	1	P62254	0	1185.68	9.00e+06	2	4.12	23.62	60
FGSLLPIHPVTSG		1	P58389	0	1324.73	2.05e+07	2	-0.25	20.27	60
AVFVDLEPTVVDEVR		2	P05214	0	1687.89	2.74e+08	2	2.42	21.57	60
ECCHGDLLECADDR	3xCarbamidomethyl [C2; C3; C10]	2	P07724	0	1749.66	2.38e+07	2	0	10.55	60
VAAALENTHLLEVVNQCLSAR	1xCarbamidomethyl [C17]	1	Q9D187	0	2308.21	6.09e+06	3	3.47	20.64	60
LISQIVSSITASLR		2	Q9JJZ2; P05213; P68373; P68368	0	1487.88	8.48e+07	2	3.96	24.97	60
FLQDHGSDSFLAEHK		1	Q62446	0	1730.81	7.88e+06	2	-2.18	12.19	60
LEQALSPEVLELR		1	Q9D8S9	0	1496.83	2.11e+07	2	2.5	19.54	60
SGAQATWTEVSWPHEK		2	Q91X72	0	1813.85	6.57e+07	2	-1.82	15.09	60
HEVTILGGLNEFVVK		2	P62257	0	1654.92	2.37e+07	3	-1.39	20.79	59
LSATSTWLEDEGFGATTVMLK		1	Q9JKR6	0	2257.11	7.39e+06	2	1.66	23.33	59
EEEIAALVIDNGSGMCK	1xAcetyl [N-Term]; 1xCarbamidomethyl [C16]; 1xOxidation [M15]	2	P63260	0	1893.86	2.14e+06	2	-0.77	23.89	59
VIGSGCNLDSAR	1xCarbamidomethyl [C6]	2	P00342; P16125; P06151	0	1248.6	8.91e+08	2	0.32	9.79	59
CLELFTELAEDK	1xCarbamidomethyl [C1]	1	P07901	0	1467.7	9.55e+06	2	4.72	21.53	59
MVSHLAEEFK		2	P17156	0	1190.59	3.31e+08	2	-0.18	11.33	59
MVDQLISEDQAR	1xOxidation [M1]	1	Q9D9J2	0	1420.67	1.03e+07	2	-0.89	12.03	59
IITLEEGDLILTGTPK		1	Q8R0F8	0	1712.97		2	-0.34	21.77	59
LGGPQEEQIK		1	Q93092	0	1098.58	1.62e+07	2	5.84	9.14	59
LVQAQYWHDPIK		1	O88531	0	1497.78	3.73e+07	2	0.46	14.21	59
SVTEQGAELSNEER		1	P63101	0	1548.71	2.52e+08	2	-1.23	9.2	59
AVFVDLEPTVIDEVR		3	P68369; P05213; P68373	0	1701.91	1.92e+08	2	5.33	22.36	59
LDQLIYIPLPDEK		1	Q01853	0	1556.86	4.13e+07	2	2	23	59
EVVDSYLPVILDMIK	1xOxidation [M13]	1	Q61207	0	1749.93	7.58e+06	2	4.16	25.85	59
DLGYEPLVNWEEAK		1	P24815	0	1662.8	9.77e+06	2	-1.19	20.97	59
REEEEFNTGPLSVLTQSVK		1	P62317	1	2163.09	2.04e+07	2	-0.44	20.03	59
TLAGDVHIVR		2	Q9QZ88	0	1080.62	1.74e+08	2	3.61	11.39	59
HIADLAGNPEVILPVPAFNVINGGSHAGNK		1	P17182	0	3021.59	2.47e+06	3	1.09	22.69	59
FGGVQELLSQQK		1	Q8R5F3	0	1333.71	4.05e+07	2	2.06	16.61	59
GSGTAEVELK		1	P52480	0	990.51		2	0.64	9.52	59
GSTAPVGGGSFPTITPR		1	Q922R8	0	1601.83	7.13e+07	2	1.89	16.08	59
KPLVIIAEDVDGEALSTLVLNR		1	P63038	1	2365.33	3.25e+06	3	-2.47	23.89	59
FFVTTLPAFFHAK		1	Q8C0L0	0	1525.82	5.05e+06	3	-0.04	22.65	59
QESAEDGEAQPSPEPK		1	Q62100	0	1698.75	1.38e+07	2	0.34	7.91	59
SGNYPSSLSNETDR		1	Q9JJK2	0	1526.67	1.05e+07	2	0.11	9.77	59
NPLCPLGQTVQSELFR	1xCarbamidomethyl [C4]	1	Q5NCF2	0	1858.95	7.71e+06	2	-0.37	21.31	59
EEEIPETISFEMLDAAK		1	Q9D6U8	0	1951.92	3.52e+07	2	-3.71	22.82	59
MGAPEAGMAEYLFDK	1xOxidation [M]	2	P09528	0	1645.72	3.04e+07	2	-2.14	19.16	59
IHFPLATYAPVISAEK		2	P05214; P68369; P05213; P68373; P68368	0	1756.96	3.41e+08	2	-0.58	19.83	59
LLDLVQQSCNYK	1xCarbamidomethyl [C9]	1	Q9D0T1	0	1480.75	1.73e+07	2	2.27	15.84	59
AIAGTGANVIVTGGK		1	P42932	0	1328.75	2.86e+07	2	0.26	13.02	59
LLGHWEEAAHDLALACK	1xCarbamidomethyl [C16]	1	Q99L47	0	1933.96	1.28e+07	3	-1.07	16.62	59
IYELAAGGTAVGTGLNTR		1	P97807	0	1763.93		2	2.35	16.13	59
GVQTLVIGR		1	Q8R0P4	0	942.57	5.64e+07	2	-1.21	13.91	59
MQQVEASLQPETLR		1	Q5I2A0; P07759; P29621; Q03734; Q80X76; Q91WP6	0	1629.83	3.09e+07	2	-2.33	14.62	59
VIDKDGIHNLENIAFPK		2	Q9R1P3	1	1923.03	6.01e+07	2	1.68	16.55	59
SINPDEAVAYGAAVQAAILMGDK		1	Q61696; P16627; P17879	0	2304.15	1.52e+06	3	4.19	25.86	59
MDELQLFR	1xOxidation [M1]	1	Q01853	0	1067.52	1.06e+07	2	-0.72	16.91	59
TALVQMFR		1	Q9D0P8	0	965.52	2.38e+07	2	-0.98	16.82	59
AELGEADEAELQR	1xAcetyl [N-Term]	1	P62077	0	1472.69	1.01e+07	2	-0.59	15.98	59
NEVSFVIHNLPIIAK		2	P97364	0	1693.96	8.75e+06	2	3.74	21.53	59
IDSGELDPER		1	Q91ZR1	0	1130.53	2.15e+07	2	-0.12	10.64	59
TADGIVSHLK		1	P27773	0	1040.57	6.21e+07	2	0.4	10.32	59
LVTMQIWDTAGQER		2	P51150	0	1647.82	3.48e+07	2	-3.67	18.61	59
DTTINEIEDTFR		1	Q9D1K2	0	1453.68	3.17e+07	2	-0.97	19.3	59
TLSLDEVYLIDSGAQYK		1	Q6P1B1	0	1914.97	6.11e+06	2	0.4	21.51	59
MGPGATAGGAEK		1	P62821	0	1046.49	4.95e+07	2	1.22	7.39	59
QATVGDVNTDR		1	P31786	0	1175.57	2.22e+07	2	1.77	8.29	59
NMQIGASLFDEEGATIVK		1	P09041	0	1922.95	1.47e+07	2	0.19	20.87	59
VDILENQAMDTR		2	P15626	0	1404.68	2.85e+08	2	4.43	14.53	59
VLSVDTALSIQAHPNK		2	Q924M7	0	1692.93	3.01e+07	2	1.08	15.52	59
VVAGQIFVDSEEAEVESLLQDEEDSSK		1	Q9Z2G6	0	2952.38		3	0.09	25.43	59
SLQDIIAILGMDELSEEDK		2	P56480	0	2119.05	6.86e+06	3	2.61	28.35	59
LAQIHIQQQDQCVAITEESK	1xCarbamidomethyl [C12]	2	Q9Z0Y1	0	2339.17	1.29e+07	3	2.17	13.74	59
GHIASVLNAWPEDVVK		2	P06801	0	1734.92	3.02e+07	2	0.25	18.2	59
FFDANYDGK		1	Q6PER3; Q61166	0	1076.47	5.80e+07	2	-0.04	12.52	59
PAEQTPLTALHLASLIK		1	P24549	0	1803.04	1.01e+07	3	0.23	21.88	59
VLQEDTLPDLHTK		2	P18572	0	1508.8	4.83e+07	2	-0.03	13.46	59
AAIAAAAAAAAAK		1	Q9CR57	0	1041.61	8.35e+07	2	0.03	11.36	59
YGYTHLSAGELLR		1	Q9DBP5	0	1479.76	6.97e+07	3	-0.26	14.93	59
WVPPLIGEMYGLR		2	Q9ERS2	0	1530.81	4.66e+07	3	2.19	25.83	59
YYTSASGDEMVSLK		1	P07901	0	1550.7	7.76e+07	2	0.06	13.94	59
AFHNEAQVNPER		2	P11983	0	1411.67	9.03e+07	2	0.44	8.13	59
AETYDFLFK	1xAcetyl [N-Term]	1	Q91ZR1	0	1175.56	8.05e+06	2	1.37	24.63	59
TAVCDIPPR	1xCarbamidomethyl [C4]	3	Q7TMM9; Q9D6F9; P99024; P68372; Q9CWF2	0	1028.52	6.61e+07	2	0.23	10.41	59
IWVLDYFGGPK		1	O88668	0	1294.68	9.10e+06	2	3.49	24.09	59
GDVAEGDLIEHFSQFGAVEK		2	Q9CX86	0	2148.02	3.23e+07	2	5.15	20.06	59
GAAIEALNDGELQK		1	Q99L47	0	1428.73	3.03e+07	2	1.15	14.07	58
EEEIAALVIDNGSGMCK	1xAcetyl [N-Term]; 1xCarbamidomethyl [C16]	1	P63260	0	1877.86	8.92e+06	2	2.3	25.14	58
FAISELFAK		1	P09405	0	1025.57	1.39e+07	2	1.04	21.56	58
NLGLCTADEVLNDDGHIITLDTFR	1xCarbamidomethyl [C5]	1	Q9D581	0	2702.31	1.11e+07	3	6.54	22.63	58
IPDWFLNR		1	P62270	0	1060.56	3.48e+08	2	0.33	19.85	58
GYLVTQDELDQTLEEFK		1	Q80UW8	0	2027.98		2	-1.46	22.71	58
DSIFSNLIGQLDYK		1	Q8BMS1	0	1612.82	8.23e+06	2	3.63	25.61	58
PRPPQQPTTEGGDGETK		2	Q9Z2C8	1	1794.86	6.09e+06	2	-1.73	7.24	58
LLIYDTSNLASGVPVR		1	P04945	0	1717.95	4.70e+06	2	3.97	20.02	58
HSQFIGYPITLYLEK		3	P11499	0	1808.96	3.18e+07	2	1.3	21.11	58
VEDYEPYPDDGMGYGDYPMLPNR		1	Q9D6J5	0	2693.12	4.25e+06	2	0.16	19.61	58
HVGMAVAGLLADAR		3	O70435	0	1380.74	1.90e+07	3	-0.72	17.08	58
PGGLLAAISPQEVGVLTGPDR		2	Q9DAD6	0	2047.12	5.36e+07	3	3.65	23.45	58
YHLGAPVAGTCYQAEWDSYVPK	1xCarbamidomethyl [C11]	1	Q8VIN1	0	2512.16	1.65e+07	3	0.28	18.15	58
TLSCLSTSTDAASVVHSTDLVVEAIVENLK	1xCarbamidomethyl [C4]	1	Q61425	0	3159.61		3	0.71	28.3	58
ISTTSIHGDR		2	Q61496	0	1086.55	3.68e+07	2	-0.16	7.62	58
AMEAVAAQGK		1	Q9DBJ1; O70250	0	975.49	1.02e+08	2	1.81	8.25	58
HPVSLEQYLMEGSYNK		1	Q9CX56	0	1894.9		2	-1	17.35	58
FAFQAEVNR		1	P08113	0	1081.54	1.02e+08	2	0.57	14.03	58
LVPINEGGTTELLNK		1	Q9JHQ5	0	1597.88	3.05e+07	2	0.99	16.47	58
LVVQNNEQLR		1	Q5M8Q2	0	1212.67	7.52e+07	2	-1.13	10.29	58
DGDVTITNDGATILSMMDVDHQIAK		1	P80316	0	2660.25	9.13e+06	3	-0.08	23.19	58
AVENSSTAIGIR		1	O70435	0	1217.65	3.48e+07	2	-0.67	11.01	58
SQGGEPTYNVAVGR		1	Q9JJV2	0	1434.7	2.42e+08	2	-3.4	11.09	58
LGANSLLDLVVFGR		1	Q8K2B3	0	1473.84	2.54e+06	2	2.78	27.56	58
YEDICPSTHNMDVPNIK	1xCarbamidomethyl [C5]; 1xOxidation [M11]	2	Q8BGY2; P63242	0	2048.91	8.16e+07	2	-0.06	12.2	58
NFVPLLEGVAQDFIK		2	Q9QZ82	0	1689.92	8.85e+06	2	3.56	27.7	58
KPFDPENTEEAEFHVDESTTVK		1	P07758; Q00896	1	2549.17	3.05e+07	3	1.27	13.78	58
IVSQLLTLMDGLK		2	Q01853	0	1430.83	5.68e+07	2	2.95	25.41	58
ILEPGLNVLIPVLDR		1	Q99JB2	0	1661	3.35e+06	2	2.83	27.08	58
EGMNIVEAMER		2	P17742	0	1278.58	2.03e+09	2	2.03	16.91	58
NAVTQEFGPVPDTAR		1	Q99KI0	0	1601.79	3.22e+07	2	-4.81	14.77	58
STGGAPTFNVTVTMTAK		2	P62962	0	1682.84	2.05e+08	2	2.78	16.82	58
TPIGSFLGSLASQPATK		1	Q8QZT1	0	1674.91	1.21e+07	2	2.88	21.3	58
LNEQSPTR		1	O08547	0	944.48	8.28e+06	2	0.08	6.81	58
AMTTGAIAAMLSTILYSR		1	O09061	0	1870.98	1.96e+06	3	0.63	28.52	58
TMLELLNQLDGFDSR		1	P62192	0	1751.86	3.29e+06	2	2.55	25.56	58
SDGSLMFQQVPMVEIDGMK		1	P30115	0	2111.98	5.16e+06	2	0.23	23.19	58
GSYGDLGGPIITTQVTIPK		1	P61979	0	1917.03	2.99e+07	2	4.39	20.14	58
KDVVELTDDTFDK		1	Q922R8	1	1524.74	1.36e+07	2	1.15	14	58
HALIIYDDLSK		1	Q03265	0	1287.69	5.13e+07	2	2.6	15.25	58
FGVLFQDDR		1	Q4KML4	0	1096.54	5.18e+07	2	0.42	17.25	58
LMAMIDSVGPMTVK		1	Q9JMI7	0	1492.76	2.76e+07	2	0.44	19.88	58
GVEVTVGHEQEEGGK		1	Q9D172	0	1554.74		2	-0.64	8.71	58
LENGGFPYEK		1	Q9CQ86	0	1153.55	2.21e+07	2	-1.16	12.07	58
VLFATDDFFGPAENLIK		1	Q9JHX6	0	1896.97	3.76e+06	2	4.43	26.23	58
ELISNASDALDK		1	P11499; P08113	0	1275.64	2.35e+08	2	0.53	13.18	58
YAGLKPEELPTCESLK	1xCarbamidomethyl [C12]	2	O70250	1	1834.93	1.15e+08	2	-2.9	14.42	58
VDYAGVTVDELGK		3	P70296	0	1365.69	2.07e+09	2	3.21	15.76	58
GPVPWHTINLDLPPYK		2	Q9WV54	0	1846.99	3.06e+07	2	2.51	20.41	58
VEAEQNEFIDQFIFQK		1	Q61025	0	1984.97	8.87e+06	2	5.68	22.9	58
ASNDLYNFR		1	Q80ZN5	0	1099.52	6.20e+07	2	2.51	12.97	58
NINDAWVCTNDMFR	1xCarbamidomethyl [C8]	1	P61971	0	1755.76	4.79e+07	2	1.45	19.35	58
ICVLDVDLQGVR	1xCarbamidomethyl [C2]	1	Q64520	0	1386.74	2.12e+07	2	4.53	20.03	58
MDSTEPPYSQK		1	P10126	0	1282.56	7.68e+07	2	0.81	8.9	58
YIVTCVIMQK	1xCarbamidomethyl [C5]	1	P51807	0	1254.66	7.67e+07	2	1.86	16.35	58
LGEWVGLCK	1xCarbamidomethyl [C8]	1	P63323	0	1061.54	1.09e+08	2	-0.33	16.01	58
QADLYISEGLHPR		1	Q61390; P80317	0	1498.76	2.59e+07	3	-0.27	13.83	58
VCEEIAIIPSK	1xCarbamidomethyl [C2]	1	P63276	0	1258.67	1.07e+08	2	1.2	15.98	58
MDELQLFR		1	Q01853	0	1051.52	5.55e+07	2	0.47	18.34	58
DGFIDLMELK		1	Q9D4J1; Q9D8Y0	0	1180.59	1.50e+07	2	0.52	23.97	58
GLSSLLYGSIPK		1	Q8JZU2	0	1234.7	9.59e+06	2	-3.47	20.18	58
SAAGATFDLSLFVAQK		1	Q9CPQ3	0	1625.85	5.47e+06	2	1.18	23	58
ELNDFISYLQR		1	P27773	0	1397.71	5.06e+07	2	1.59	21.3	58
ISVYYNEASSHK		2	Q9ERD7	0	1397.67	1.06e+08	2	-1.98	9.7	58
GAEEMETVIPVDVMR	2xOxidation [M5; M14]	1	Q99LX0	0	1707.79	2.08e+07	2	-4.23	15.76	58
NSLETLLGSIGR		1	Q63829	0	1259.7	7.61e+06	2	2.01	21.93	58
TGNLGNVVHIER		2	Q9D7S7	0	1308.7	1.96e+07	2	0.71	11.98	58
EAVGDLLDAFK		1	Q6NZJ6	0	1177.61	5.50e+06	2	-1.99	21.81	58
ALTVPELTQQVFDAK		2	P99024	0	1659.9	9.51e+07	3	1.96	21.54	58
MQSQESGVHYSR	1xAcetyl [N-Term]	1	P0C8K7	0	1450.64	2.52e+07	2	-1.32	9.61	58
EGTGSTATSSGSAGGAVGK		1	Q91WK2	0	1581.74	6.29e+06	2	1.51	6.92	58
ETLEQLSEFNDSLK		1	Q8K3C3	0	1652.8	3.29e+07	2	0.93	18.03	58
PLEEALDVIVSTFHK		1	P07091	0	1697.91	7.39e+06	3	0.61	24.59	58
VAPAPAGVFTDIPISNIR		1	Q8BMF4	0	1838.02	1.61e+07	2	0.44	22.39	58
CLAFHDISPQAPTHFLVIPK	1xCarbamidomethyl [C1]	3	P70349	0	2291.2	1.61e+08	2	0.73	19.48	57
KFQSEQAAGSVSK		1	Q9CQ92	1	1366.7	9.53e+06	2	0.34	6.98	57
PPYTIVYFPVR		2	P19157	0	1351.74	4.75e+07	2	3.35	29.06	57
VQSAVITVPAYFNDSQR		3	P17156	0	1894.97	1.31e+08	2	4.89	18.8	57
ISFNDFLAVMTQK	1xOxidation [M10]	1	P41209	0	1529.77	4.54e+06	2	1.07	21.42	57
FGYVDFESAEDLEK		1	P09405	0	1648.74	1.58e+07	2	-2.36	19.02	57
ASGSMATSEEER	1xAcetyl [N-Term]	1	Q9DBC7	0	1296.54	1.00e+07	2	-6.09	9.31	57
VNDFTQNPR		1	Q9ESG2	0	1090.53	3.11e+08	2	-3.55	8.7	57
VDAQGFAPEDLVVR		1	Q9DAM3	0	1515.78	3.15e+07	2	2.75	18.72	57
LAASEAATAISHQAIQILGGMGYVTEMPAER		1	Q07417	0	3186.59	1.49e+06	3	5.27	25.88	57
KPLNNTENCIPQK	1xCarbamidomethyl [C9]	1	P32766	1	1555.79	2.07e+07	2	-0.22	8.24	57
ILAFPCNQFGR	1xCarbamidomethyl [C6]	2	O70325	0	1322.67	8.71e+08	2	0.28	17.6	57
WVEQNLGPEFVER		1	Q9JM14	0	1602.79	1.50e+07	2	-0.32	17.28	57
LNVWDIGGQR		1	Q9WUL7	0	1157.61	3.85e+08	2	0.48	17.24	57
VDQEIMNIIQER		1	Q9DCS9	0	1487.75	2.42e+07	2	-0.25	18.65	57
GFGFGQGAGALVHSE		1	P97315	0	1433.68	4.27e+07	2	2.23	17.03	57
EELDTLLNHPDIK		1	O88848	0	1536.79		2	1.3	16.16	57
LVQTAELTK		1	Q9ERL7; Q9CQI3	0	1002.58	2.72e+08	2	-0.11	10.34	57
ASGIIDTLFQDR		1	Q06890	0	1335.69	1.59e+07	2	1.77	20.89	57
VTIAQGGVLPNIQAVLLPK		2	Q64523; Q8BFU2; C0HKE1; Q8CGP5; Q8R1M2; Q8CGP7; Q8CGP6; Q6GSS7	0	1931.17	3.07e+08	2	1.74	25.35	57
TPAQYDASELK		1	P07356	0	1222.6	2.91e+07	2	-0.39	10.25	57
DICNDVLSLLEK	1xCarbamidomethyl [C3]	3	P63101	0	1418.72	1.20e+08	2	1.96	25.31	57
QLEADILDVNQIFK		1	Q9ER00	0	1645.88	8.38e+06	2	-0.15	24.01	57
LTLIDPETLLPR		1	Q6ZQ38	0	1380.81	1.94e+07	2	-0.41	24.32	57
MEALILEPSLYTVK	1xAcetyl [N-Term]	1	P61924	0	1648.89	1.46e+07	2	0.61	28.39	57
LDYDEDASAMLR	1xOxidation [M10]	1	Q99L47	0	1414.62	9.41e+06	2	0.89	12.51	57
LSEHATAPTR		3	Q9CQ43	0	1082.56	4.56e+08	2	-0.24	6.78	57
LQETVEPTSK		1	Q99MD9	0	1131.59	3.78e+07	2	-0.14	8.7	57
YEDICPSTHNMDVPNIK	1xCarbamidomethyl [C5]	2	Q8BGY2; P63242	0	2032.91	2.34e+08	2	-1.66	14.21	57
AVFVDLEPTVIDEIR		1	P68368	0	1715.92	2.51e+06	2	3.56	23.74	57
LTELSMQDEELMK		1	P62073	0	1566.74		2	0.14	16.47	57
PFLAILGGAK		1	P09041; P09411	0	986.6	3.59e+07	2	0.61	20.42	57
SALASVIMGLSPILGK		2	Q76MZ3	0	1556.91	4.67e+06	2	0.3	27.24	57
GSQSPQSPPGAQGNWNQK		1	P15265	0	1867.87	3.05e+07	2	0.68	9.4	57
AVTQSAEITIPVTFEAR		2	P14602	0	1832.98	2.37e+07	2	-1.99	20.29	57
WKPWEPLVEEPPANQWK		2	Q9CPP6	1	2134.08	3.59e+07	2	1.07	19.67	57
GQIQEIVLVGGSTR		2	P17156	0	1456.81	2.66e+08	2	0.33	16.69	57
VSLDVNHFAPEELTVK		2	P14602	0	1797.94	8.75e+07	2	7.41	17.88	57
ALTELMNWVSEGK		1	Q91YR9	0	1477.74	1.55e+07	2	-5.22	21.82	57
MLLEYTDSSYDEK	1xOxidation [M1]	1	P10649	0	1609.69	4.51e+07	2	1.12	13.52	57
AMTGVEQWPYR		1	P80318	0	1337.63	3.35e+07	2	0.99	15.26	57
YGPIADVSIVYDQQSR		1	P62996	0	1810.9	5.12e+06	2	-5.92	18.29	57
LQTDISELENR		1	Q9JHQ5	0	1317.66	2.51e+07	2	6.11	13.85	57
EQISDIDDAVR		1	P11031	0	1260.61	1.95e+08	2	-0.6	12.77	57
TVQGSGHQEHINIHK		3	Q60598	0	1684.85	5.11e+07	2	0.64	6.71	57
IINEVSKPLAHHIPVEK		3	Q9CXI5	1	1924.1	1.15e+08	2	-0.56	11.04	57
QNLEGDHNDAAMETEAPK		2	P48722	0	1969.86	1.60e+07	2	0.14	9.13	57
SSAQWESAVQGLLK		1	D3Z690	0	1503.78	8.59e+06	2	-2.34	20.85	57
GEEAAGGDQFIHER		2	Q80VJ3	0	1515.68	6.95e+07	2	-0.05	9.78	57
HSGNITFDEIVNIAR		2	P35979	0	1685.86	1.92e+08	3	0.8	19.13	57
LDILSNDLVINMLK		1	Q9QXD6	0	1600.9	3.94e+06	2	5.12	26.57	57
IQFNESFAEMNR	1xOxidation [M10]	1	P19783	0	1501.67	1.06e+08	2	-0.65	14.51	57
LLIYAASNLESGIPAR		1	P01665; P01666; P01664; P01668	0	1687.94	5.65e+06	2	3.35	19.91	57
ASFSQGPINSANR		1	P97823	0	1348.66	1.10e+07	2	-0.78	10.32	57
VHLVGIDIFTGK		2	Q8BGY2; P63242	0	1298.75	5.45e+08	3	-0.11	19.5	57
QSFTMVADTPENLR		1	Q61792	0	1608.77	1.34e+07	2	5.6	16.04	57
LGFGLEDEPLEAPTK		1	Q8BFZ9	0	1615.82	8.28e+06	2	7.15	19.29	57
MVVPVAALFTPLK		1	Q01405	0	1385.82	4.41e+06	2	1.53	26.62	57
VICFVDVSTLNVEDK	1xCarbamidomethyl [C3]	1	Q60662	0	1737.87	1.57e+07	2	-4.09	20.66	57
KYTMGDAPDYDR		1	P15626	1	1431.62	3.80e+07	2	0.34	9.39	57
PGGGFVPNFQLFEK		1	P46412	0	1536.78	2.37e+07	2	1.46	22.36	57
DAVSGMGVIVHVIEK		2	Q9R1P1	0	1553.84	4.54e+07	2	1.98	20.24	57
FALITWIGEDVSGLQR		1	Q9CQI6	0	1804.96	1.34e+06	2	5.51	26.24	57
ELLPVLISAMK		1	Q64727	0	1213.72	6.41e+06	2	0.3	24.2	57
QMLSTPGIIVVGTIPVPK		2	Q9CQA9	0	1850.08	1.29e+07	2	4.08	24.33	57
NAVEEYVYDFR		1	P48722	0	1404.64	3.29e+07	2	-0.63	17.42	57
KPEYLEGLPEK		1	P15626	1	1302.69	6.86e+07	2	0.3	12.08	57
NLEVLNFFNNQIEELPTQISSLQK		1	Q01730	0	2818.46	1.72e+06	3	1.66	27.75	57
ALPFWNEEIVPQIK		2	Q9DBJ1	0	1683.91	6.84e+07	2	5.64	23.9	57
GHQQLYWSHPR		2	P62274	0	1408.69	1.06e+08	2	-0.05	8.9	57
ETLDTMLDGLGR		1	Q8K2Q0	0	1320.65	4.71e+06	2	-1.1	19.56	57
MQVDQEEPHTEEQQQQPQTPAENK		1	Q61316	0	2849.26	1.21e+07	3	-2.12	8.95	57
LQSPEFQSLFTEGLK		1	Q8K1J6	0	1723.89	2.00e+06	2	-0.68	22.12	57
PQPAILLLTAAQDAAEVLK		1	Q921T2	0	1962.13	2.27e+06	3	2.92	28.52	57
IDIIPNPQER		1	P11499	0	1194.65	6.52e+07	2	-0.27	15.63	57
IFDLQDWSQEDER		1	Q9Z2I9	0	1680.75	1.37e+07	2	2.71	19.25	57
THLPGFVEQAGALK		2	P99029	0	1467.8	4.89e+08	2	3.59	15.12	57
QLSQSLLPAIVELAEDAK		2	Q76MZ3; Q7TNP2	0	1925.06	8.00e+06	3	1.62	27.77	57
DIGNIISDAMK		1	P63038	0	1176.59	2.02e+07	2	1.18	20.3	57
GVEEEEEDGEMR	1xOxidation [M11]	1	P62307	0	1424.55	3.70e+06	2	-0.89	7.14	57
ENSTLNCASFTAGIVEAVLTHSGFPAK	1xCarbamidomethyl [C7]	1	Q9CQA1	0	2821.38	7.45e+06	3	1.78	28.12	57
VEQVLSLEPQHELK		2	Q9QY76	0	1648.89	4.97e+07	2	2.42	14.53	57
LQAGIDLCETR	1xCarbamidomethyl [C8]	1	Q8C0M9	0	1275.64	1.16e+08	2	0.28	13.94	57
LPQLEALLPPR		1	Q9JMC3	0	1246.75	1.56e+07	2	0.66	21.36	57
EAINQGMDEELER		1	Q9D051	0	1533.68	4.63e+07	2	4.07	12.44	57
QEYDEAGPSIVHR		2	P62737; P68134; P68033	0	1500.71	4.54e+07	2	2.65	10.32	57
IDVLLQQIEELGSEGK		2	Q5SUF2	0	1770.95	2.35e+06	2	-0.18	23.89	57
KESYSVYVYK		1	Q64475; Q8CGP2; Q64525; Q8CGP1; P10854; Q64478; Q6ZWY9; P10853	1	1265.64	1.13e+08	2	2.65	10.65	57
QVESTASAAGPSR		1	Q80UG5	0	1260.62	5.84e+06	2	0.76	7.3	57
MELITILEK	1xAcetyl [N-Term]	1	P70168	0	1131.63	2.37e+07	2	0.65	28.76	57
LVFLGLDNAGK		1	P36536; Q9CQC9	0	1146.65	1.59e+08	2	0.89	19.4	57
EYAESIGAIVVETSAK		1	Q921E2	0	1666.85	2.12e+07	2	-0.2	18.48	57
DILGEAGLHFDELNK		2	Q61025	0	1670.84	1.02e+07	2	-2.92	19.94	57
IEINFPAEYPFKPPK		4	P68037	1	1789.95	5.64e+08	2	2.17	19.99	57
NIIHGSDSVESAEK		3	Q01768	0	1485.72	2.17e+09	2	0.31	8.68	57
VEEAYDLAR		1	O55234	0	1065.52	1.99e+08	2	0.51	11.22	57
ATEGMVVADK		1	P70195	0	1020.5	2.51e+07	2	-0.04	9.35	57
TFITSDFMTGVPATPGNEIPVEVVLK		1	Q3THK7	0	2762.43	2.21e+06	2	6.75	26.4	57
MATVYPEPQNK		1	P06801	0	1277.62	2.21e+07	2	0.56	10.79	57
ILMVGLDAAGK		2	P61750; P61205; P84078; Q8BSL7; P84084	0	1087.62	8.07e+08	2	-0.92	17.24	57
TDLCDHALHR	1xCarbamidomethyl [C4]	2	Q9QXT0	0	1237.57	2.58e+07	2	-2.24	8.29	57
ILQNIQVFDFTFSPEEMK		1	Q9JII6	0	2186.08	2.36e+06	2	2.55	25.82	57
LDPGSEETQTLVR		1	Q9D8N0	0	1444.73	8.97e+07	2	1.11	12.65	57
FFDEESYSLLR		1	Q62186	0	1405.66	1.71e+07	2	0.84	19.31	57
ETLEGQEEVSK		1	P52194	0	1248.6	4.16e+07	2	0.28	8.58	57
EEAQAEIEQYR		1	Q9CR51	0	1365.63	9.47e+07	2	-3.31	10.71	56
NGDLPWPPLR		1	P00375	0	1164.62	1.26e+07	2	-2.2	19.58	56
GLEFPMTDLDMLSPIHTPQR		1	O88746	0	2298.13	4.30e+06	3	6.08	24.49	56
QAGEVTYADAHK		1	Q8VE97; Q3TWW8	0	1289.61	4.04e+06	2	1.18	7.74	56
GPPNPNVEYIPFDEMK		1	Q0VGB7	0	1846.87	5.84e+06	2	1.63	19.51	56
LADIQIEQLNR		1	Q9CWM4	0	1312.72	3.74e+07	2	-1.65	15.82	56
SSITPGTVLIILTGR		1	P47911	0	1527.91	1.69e+06	3	-3.42	26.55	56
AASDIAMTELPPTHPIR	1xOxidation [M7]	2	P62259	0	1835.93	3.71e+07	2	0.09	13.64	56
HQGVMVGMGQK		2	Q8BFZ3; P63268; P60710; P62737; P68134; P68033; P63260	0	1171.57	3.91e+08	2	1.07	8.95	56
WCEYGLTFTEK	1xCarbamidomethyl [C2]	1	Q60930	0	1433.64	1.74e+07	2	-0.87	17.29	56
FLENYDAIR		1	Q9JKB1	0	1140.57	6.15e+07	2	-3.53	14.91	56
SIGALEVACGIVMTLVPGRPK	1xCarbamidomethyl [C9]	1	Q9D328	1	2168.19	4.44e+06	3	3.14	26.63	56
TNEAQAIETAR		2	P61089	0	1203.6	7.17e+08	2	0.27	9.05	56
LSAYVSYGGLLMR		1	Q923G2	0	1429.75	4.53e+06	2	2.12	19.96	56
GSDFFQVLLANPEGSGR		1	P0C1V4	0	1793.88	4.83e+06	2	5.76	23.58	56
TPFLLVGTQIDLR		2	P60766	0	1472.85	2.14e+07	2	4.2	23.37	56
KPSETQELVQQVLSLATQDSDNPDLR		1	Q9DBG3	1	2911.46	1.88e+06	3	-0.02	25.31	56
HEWQVNGLDDIK		1	P45591	0	1453.71	4.83e+07	2	0.88	14.5	56
SYCAEIAHNVSSK	1xCarbamidomethyl [C3]	1	P62911	0	1465.67	1.13e+08	2	1.91	9.4	56
PGSDTIKPNVDDSK		2	Q61171	1	1472.72	1.06e+08	2	-0.76	8.39	56
YDGIILPGK		1	Q9CXW4	0	975.55	3.01e+08	2	-0.01	15.8	56
SINTEVVACSVDSQFTHLAWINTPR	1xCarbamidomethyl [C9]	1	O08807	0	2845.39	1.03e+07	3	2.26	22.57	56
GLSDFLGVISDTFAPSPDK		1	Q80Y55	0	1965.98	1.18e+06	2	3.1	27.73	56
HQEGEIFDTEK		1	P47911	0	1332.61	1.15e+07	2	-0.84	9.89	56
KNPAMYENDK		2	Q9CQ69	1	1209.56	3.62e+07	2	0.07	6.94	56
PGLPYLDMVR		1	P10518	0	1160.61	9.94e+06	2	0.71	20.24	56
AASTDIAGLEESFR	1xAcetyl [N-Term]	1	Q9CRB6	0	1508.72	9.43e+06	2	-0.5	21.81	56
IEHPGLSIGDTAK		2	P30681	0	1337.71	1.89e+08	2	0.66	11.23	56
AEVAAGDHPTDAEMK		1	P30416	0	1541.69	1.47e+07	2	4.55	8.3	56
AISSTEAVLNNR		1	Q6NZN0; Q5SFM8	0	1274.67	7.81e+06	2	1.39	11.29	56
HTGPGILSMANAGPNTNGSQFFICTAK	1xCarbamidomethyl [C24]	1	P17742	0	2791.33		3	1.61	19.37	56
GNSIIMLEALER	1xOxidation [M6]	1	P62309	0	1361.71	2.52e+07	2	6.51	18.44	56
MIAEAIPELK		1	P08249	0	1114.62	4.17e+07	2	-0.6	16.94	56
VEDVVVSDECR	1xCarbamidomethyl [C10]	1	Q9JK38	0	1306.59	1.41e+07	2	-0.99	10.37	56
SPLVMDVLNIQGVQR		1	Q9JHU4	0	1668.91	2.48e+06	2	9.03	22.43	56
ILMLGLDAAGK		1	P62331	0	1101.63	4.25e+07	2	2.5	19.23	56
LPLIVEDFVK		1	Q8BFQ8	0	1172.69	1.03e+07	2	1.57	23.34	56
WQAASGQMEDTIEEK		1	Q9CQB7	0	1722.76	8.50e+06	2	0.23	12.95	56
EYWMDSEGEMKPGR		2	P11031	1	1714.72	1.39e+08	2	-1.25	12.95	56
GLEILTDMSR		1	P80315	0	1134.58	2.51e+07	2	-0.55	18.33	56
TLSDYNIQK		2	P62984; P62983; P0CG49; P0CG50	0	1081.55	3.68e+09	2	-1.47	10.38	56
LGIHEDSQNR		2	P07901	0	1168.57	4.08e+08	2	0.28	7.62	56
IPDEIIDMVR		1	Q9QXA5	0	1200.63	1.04e+08	2	1.05	19.6	56
QLVEQVEQIQK		1	Q99KF1	0	1341.74	2.22e+07	2	5.35	12.92	56
GYGFVHFETQEAAER		1	P29341	0	1740.8	1.25e+07	2	-1.31	14.4	56
AEAGAGSATEFQFR		1	P63325	0	1441.67	2.41e+08	2	-3	13.86	56
MGANSLER		1	Q9D0E1	0	877.42	1.21e+07	2	-0.44	8.55	56
VVGCSCVVVK	2xCarbamidomethyl [C4; C6]	1	P63323	0	1106.57	8.71e+07	2	1.07	10.25	56
IHGQTIPSDGDIFTYTR		1	P24549	0	1920.95	2.12e+07	3	-1.45	15.82	56
GAGHMVPTDKPR		2	P16675	1	1265.64	1.58e+07	3	0.65	6.91	56
VSILPDVVFDSPLH		1	Q9Z0P7	0	1537.83	5.70e+06	2	3.67	25.3	56
FFIQQVEVLGK		1	Q62522	0	1307.74	1.76e+07	2	-0.77	20.45	56
AVLVDLEPGTMDSVR		1	Q9D6F9; P68372	0	1601.82	2.53e+08	2	2.15	18.82	56
IGPSILNSDLANLGAECLR	1xCarbamidomethyl [C17]	1	Q8VEE0	0	2013.04		2	-2.96	22.55	56
LDLDFPNLPYLMDGK	1xOxidation [M12]	1	P48774	0	1766.87	2.07e+07	2	4.65	24.53	56
VDVTEQTGLSGR		1	Q8VBT0	0	1261.64	1.06e+07	2	-1.58	10.74	56
LENLGIPEEELLR		1	Q91WV0	0	1524.83	4.98e+07	2	-1.02	20.22	56
LLVVYPWTQR		2	P02088; P02104; P02089	0	1274.73	2.40e+09	2	-1.39	20.47	56
TYGGCEGPDAMYVK	1xCarbamidomethyl [C5]	1	P83940	0	1547.65	1.31e+07	2	-0.59	12.36	56
LGVIEDHSNR		2	P08113	0	1139.58	2.13e+08	2	1.61	8.85	56
QQSELQSQVR		1	Q61792	0	1202.61	3.18e+07	2	-1.55	8.39	56
LFQSFSDALIDGDPQAALEELTK		2	Q9CX34	0	2508.25	5.02e+06	2	1.8	27.05	56
EYFSWEGTFQHVGK		1	Q9D8N0	0	1714.79	3.03e+07	3	1.91	17.28	56
PQNVVLPGPAPWGFR		1	O70209	0	1634.88	6.60e+06	2	2.47	21.41	56
YLVEEVALPAVSR		1	Q9ET47	0	1445.8	6.15e+06	2	1.69	19.37	56
AASLHWTSER		2	Q9CXV1	0	1157.57	7.37e+07	2	-0.15	9.74	56
TTQQIVLQGPGPWGFR	1xAcetyl [N-Term]	1	O70400	0	1826.95	2.12e+06	2	5.66	24.3	56
FSEVATQYSEDK		1	Q9CWW6	0	1403.63	3.52e+07	2	-0.89	10.62	56
ATPDSLALFTGLGLSENK	1xAcetyl [N-Term]	1	Q8BML9	0	1875.97	2.39e+06	2	4.07	28.06	56
KFEDEYSEYLK		1	Q9D6L8	1	1450.67	8.58e+06	2	1.08	13.87	56
AYLPVNESFGFTADLR		1	P58252	0	1799.9	1.12e+07	2	6.45	21.97	56
FDLTGIPPAPR		2	P16627; P17156	0	1183.65	7.09e+07	2	1.06	18.3	56
AQLTLLGTEMDYVEDK		1	Q9D924	0	1825.89		2	3.76	20.74	56
AQIWDTAGQER		1	P46638; P62492	0	1274.61	2.23e+08	2	1.02	12.18	56
SLAGSSGPGASSGPGGDHSELIVR		2	P57776	0	2195.07	4.00e+07	3	3.5	12.39	56
EYATEVDVDFVR		1	O35643; Q9DBG3	0	1442.68	1.20e+07	2	-2.92	17.07	56
GLDIENVQHVINFDLPSTIDEYVHR		2	Q61496	0	2923.46	1.55e+07	3	7.56	24.44	56
SVVALHNLINNK		1	P26516	0	1321.76	7.08e+06	2	3.74	13.86	56
VAGQDGSVVQFK		2	Q9Z172; P61957	0	1234.64	7.14e+08	2	4.55	12.08	56
PGMTLLMNK	1xOxidation [M7]	1	O35215	0	1020.52	1.53e+08	2	-1.91	13.24	56
GKEDPWNSISSGALTGAVLAAR		1	Q9Z0V7	1	2200.14	7.08e+06	3	-3.11	20.36	56
VTDLVNQQQSLEEK		1	A3KGV1	0	1630.83	8.72e+06	2	-0.35	11.85	56
QEMVDIIETVYR		1	P83877	0	1495.75	1.35e+07	2	-2.75	21	56
TLNDELEIIEGMK		1	P63038	0	1504.76	2.53e+07	2	1.66	21.11	56
EPVETAEVNNDK		1	Q8WTY4	0	1344.63	1.10e+07	2	-1.02	8.43	56
[truncated: 4,997 more rows]
