# Supplementary material for: lncRNA 1700009J07Rik Impaired Male Fertility by Interfering with Sexual Behaviors in Mice
Source: Int J Mol Sci. 2025 Jun 17;26(12):5801. doi: 10.3390/ijms26125801 (PMC12192799; doi:10.3390/ijms26125801)
Supplement: Supplementary file 1 [file ijms-26-05801-s001.zip › Table S2. Differentially expressed genes between WT and KO mouse testes.xlsx]

## Sheet: Table S2
geneID	length	WTQ39.rawreads	WTQ39.FPKM	WTQ40.rawreads	WTQ40.FPKM	KO-I29.rawreads	KO-I29.FPKM	KOQ79.rawreads	KOQ79.FPKM	KO-I60.rawreads	KO-I60.FPKM	KOL83.rawreads	KOL83.FPKM	baseMean	log2FoldChange	lfcSE	stat	pvalue	padj	Regulation	Chr	Start	End	Strand	GeneSymbol	Description	GO_BP	GO_CC	GO_MF	KO	Pathway
ENSMUSG00000096573	1368	2236	95.77	1878	90.95	2	0.09	1	0.04	2	0.09	2	0.07	730.132	-10.3509	0.552622	-18.7306	2.79E-78	1.01E-73	Down	10	77893417	77896114	+	1700009J07Rik	RIKEN cDNA 1700009J07 gene [Source:MGI Symbol%3BAcc:MGI:1914938]	-	-	-	-	-
ENSMUSG00000105124	1171	13	0.65	1	0.06	1	0.05	0	0	0	0	0	0	2.52717	-4.60935	1.53828	-2.99643	0.00273157	0.995702	Down	5	72626858	72628028	-	Gm5297	predicted gene 5297 [Source:MGI Symbol%3BAcc:MGI:3646414]	GO:0006417:regulation of translation;GO:0006364:rRNA processing;GO:0045892:negative regulation of transcription, DNA-templated;	GO:0005730:nucleolus;GO:0030529:ribonucleoprotein complex;GO:0005737:cytoplasm;	GO:0003723:RNA binding;GO:0031625:ubiquitin protein ligase binding;GO:0003677:DNA binding;GO:0003700:sequence-specific DNA binding transcription factor activity;GO:0016787:hydrolase activity;	-	-
ENSMUSG00000118411	101	1	0.58	6	3.94	0	0	0	0	0	0	0	0	1.3069	-4.45826	1.9441	-2.29322	0.0218352	0.995702	Down	15	9475502	9475602	+	Gm50456	predicted gene%2C 50456 [Source:MGI Symbol%3BAcc:MGI:6324720]	-	-	-	-	-
ENSMUSG00000106590	2214	5	0.13	2	0.06	0	0	0	0	0	0	0	0	1.21208	-4.36585	1.95426	-2.23401	0.0254824	0.995702	Down	5	121593695	121595908	+	Gm42879	predicted gene 42879 [Source:MGI Symbol%3BAcc:MGI:5663016]	-	-	-	-	-
ENSMUSG00000054589	962	6	0.37	1	0.07	0	0	0	0	0	0	0	0	1.18838	-4.34136	2.01129	-2.15849	0.0308895	0.995702	Down	18	62180126	62184405	+	Gm9949	predicted gene 9949 [Source:MGI Symbol%3BAcc:MGI:3647947]	-	-	-	-	-
ENSMUSG00000094117	359	2	0.33	4	0.74	0	0	0	0	0	0	0	0	1.09311	-4.20548	2.05168	-2.04977	0.0403866	0.995702	Down	6	70518250	70518849	+	Igkv3-12	immunoglobulin kappa variable 3-12 [Source:MGI Symbol%3BAcc:MGI:1330815]	-	-	-	-	-
ENSMUSG00000115185	270	2	0.43	4	0.98	0	0	0	0	0	0	0	0	1.09311	-4.20548	2.05168	-2.04977	0.0403866	0.995702	Down	15	5714034	5714303	+	Gm18715	predicted gene%2C 18715 [Source:MGI Symbol%3BAcc:MGI:5010900]	-	-	GO:0008270:zinc ion binding;	K10143	;ko04115 p53 signaling pathway;ko04120 Ubiquitin mediated proteolysis;ko04712 Circadian rhythm - plant;
ENSMUSG00000114805	791	3	0.22	3	0.25	0	0	0	0	0	0	0	0	1.06941	-4.17861	2.05908	-2.02936	0.0424215	0.995702	Down	13	67187387	67188177	+	Gm9626	predicted gene 9626 [Source:MGI Symbol%3BAcc:MGI:3780034]	-	-	-	-	-
ENSMUSG00000118481	333	4	0.7	2	0.4	0	0	0	0	0	0	0	0	1.0457	-4.15123	2.08811	-1.98803	0.0468088	0.995702	Down	X	32942595	32942927	+	Gm21789	predicted gene%2C 21789 [Source:MGI Symbol%3BAcc:MGI:5433953]	GO:0043086:negative regulation of catalytic activity;	GO:0005737:cytoplasm;	GO:0004864:protein phosphatase inhibitor activity;	-	-
ENSMUSG00000031965	11997	2	0.01	6	0.03	0	0	0	0	1	0.01	0	0	1.63848	-3.91041	1.70477	-2.29381	0.0218017	0.995702	Down	9	24718138	24774303	-	Tbx20	T-box 20 [Source:MGI Symbol%3BAcc:MGI:1888496]	GO:0003272:endocardial cushion formation;GO:0003180:aortic valve morphogenesis;GO:0035922:foramen ovale closure;GO:0003148:outflow tract septum morphogenesis;GO:0055008:cardiac muscle tissue morphogenesis;GO:0060045:positive regulation of cardiac muscle cell proliferation;GO:0003207:cardiac chamber formation;GO:0001947:heart looping;GO:0036306:embryonic heart tube elongation;GO:0045944:positive r…	GO:0005737:cytoplasm;GO:0005634:nucleus;	GO:0003700:sequence-specific DNA binding transcription factor activity;GO:0001105:RNA polymerase II transcription coactivator activity;GO:0001102:RNA polymerase II activating transcription factor binding;GO:0000977:RNA polymerase II regulatory region sequence-specific DNA binding;	K10185	-
ENSMUSG00000097194	5938	3	0.03	5	0.06	1	0.01	0	0	0	0	0	0	1.6237	-3.89115	1.69028	-2.30208	0.0213306	0.995702	Down	8	94422898	94435103	-	9330175E14Rik	RIKEN cDNA 9330175E14 gene [Source:MGI Symbol%3BAcc:MGI:2443913]	-	-	-	-	-
ENSMUSG00000083704	637	7	0.64	1	0.1	0	0	1	0.09	0	0	0	0	1.52632	-3.81191	1.77696	-2.14518	0.0319384	0.995702	Down	4	147040685	147041321	+	Gm13153	predicted gene 13153 [Source:MGI Symbol%3BAcc:MGI:3651987]	-	-	-	K10802	;ko03410 Base excision repair;ko04140 Autophagy - animal;ko04217 Necroptosis;ko04613 Neutrophil extracellular trap formation;
ENSMUSG00000056648	2635	3	0.07	4	0.1	0	0	0	0	0	0	1	0.02	1.39368	-3.69045	1.78641	-2.06585	0.0388423	0.995702	Down	11	96281905	96285315	+	Hoxb8	homeobox B8 [Source:MGI Symbol%3BAcc:MGI:96189]	GO:0048704:embryonic skeletal system morphogenesis;GO:0008344:adult locomotory behavior;GO:0009952:anterior/posterior pattern specification;GO:0006355:regulation of transcription, DNA-templated;GO:0019233:sensory perception of pain;GO:0021516:dorsal spinal cord development;GO:0045638:negative regulation of myeloid cell differentiation;GO:0007625:grooming behavior;	GO:0005634:nucleus;	GO:0003700:sequence-specific DNA binding transcription factor activity;GO:0000976:transcription regulatory region sequence-specific DNA binding;	K09308	-
ENSMUSG00000114055	1193	5	0.25	2	0.11	0	0	0	0	0	0	1	0.04	1.34627	-3.64566	1.82042	-2.00265	0.045215	0.995702	Down	13	94289448	94295006	-	Gm32089	predicted gene%2C 32089 [Source:MGI Symbol%3BAcc:MGI:5591248]	-	-	-	-	-
ENSMUSG00000099119	62	5	4.73	6	6.41	0	0	0	0	1	0.97	1	0.78	2.27182	-3.63418	1.46967	-2.47278	0.0134067	0.995702	Down	1	171064591	171064652	-	Mir6546	microRNA 6546 [Source:MGI Symbol%3BAcc:MGI:5530790]	-	-	-	-	-
ENSMUSG00000030905	3391	6	0.1	4	0.08	0	0	0	0	1	0.02	1	0.01	2.05803	-3.47588	1.51491	-2.29445	0.0217649	0.995702	Down	7	120186380	120202111	-	Crym	crystallin%2C mu [Source:MGI Symbol%3BAcc:MGI:102675]	GO:0000122:negative regulation of transcription from RNA polymerase II promoter;GO:0042403:thyroid hormone metabolic process;GO:0007605:sensory perception of sound;GO:0070327:thyroid hormone transport;GO:0033280:response to vitamin D;GO:0055114:oxidation-reduction process;GO:0009725:response to hormone;GO:0006839:mitochondrial transport;	GO:0005730:nucleolus;GO:0005829:cytosol;GO:0005886:plasma membrane;GO:0005739:mitochondrion;	GO:0003714:transcription corepressor activity;GO:0070324:thyroid hormone binding;GO:0050661:NADP binding;GO:0047127:thiomorpholine-carboxylate dehydrogenase activity;GO:0042803:protein homodimerization activity;	K18258	-
ENSMUSG00000107703	2246	3	0.08	6	0.18	1	0.03	1	0.03	0	0	0	0	1.98535	-3.32831	1.54926	-2.14831	0.0316888	0.995702	Down	6	15636124	15638369	+	Gm44039	predicted gene%2C 44039 [Source:MGI Symbol%3BAcc:MGI:5690431]	-	-	-	-	-
ENSMUSG00000061520	1258	4	0.19	5	0.26	0	0	2	0.09	0	0	0	0	1.95909	-3.31056	1.58589	-2.08751	0.036842	0.995702	Down	2	87531796	87533053	+	Olfr153	olfactory receptor 153 [Source:MGI Symbol%3BAcc:MGI:1313138]	-	-	-	K04257	;ko04740 Olfactory transduction;
ENSMUSG00000113194	387	5	0.76	4	0.68	0	0	1	0.15	1	0.16	0	0	1.92902	-3.29547	1.54939	-2.12694	0.0334252	0.995702	Down	12	92997765	92998151	-	Gm47998	predicted gene%2C 47998 [Source:MGI Symbol%3BAcc:MGI:6097297]	-	-	-	-	-
ENSMUSG00000112392	661	3	0.27	5	0.5	0	0	1	0.09	0	0	1	0.07	1.75533	-3.18912	1.6055	-1.98637	0.0469926	0.995702	Down	12	77553347	77569709	+	Gm35240	predicted gene%2C 35240 [Source:MGI Symbol%3BAcc:MGI:5594399]	-	-	-	-	-
ENSMUSG00000054951	2161	3	0.08	5	0.15	1	0.03	0	0	0	0	1	0.02	1.75789	-3.18909	1.60479	-1.98724	0.0468963	0.995702	Down	17	40875482	40880559	-	9130008F23Rik	RIKEN cDNA 9130008F23 gene [Source:MGI Symbol%3BAcc:MGI:1918833]	-	-	-	-	-
ENSMUSG00000085915	886	4	0.26	4	0.3	0	0	0	0	1	0.07	1	0.05	1.72526	-3.17065	1.60719	-1.97279	0.0485197	0.995702	Down	5	100220440	100355119	-	Gm8091	predicted gene 8091 [Source:MGI Symbol%3BAcc:MGI:3643169]	GO:0044710:single-organism metabolic process;	GO:0016020:membrane;	GO:0016491:oxidoreductase activity;	K00507	;ko01040 Biosynthesis of unsaturated fatty acids;ko01100 Metabolic pathways;ko01212 Fatty acid metabolism;ko03320 PPAR signaling pathway;ko04152 AMPK signaling pathway;ko04212 Longevity regulating pathway - worm;
ENSMUSG00000108584	600	4	0.39	4	0.44	0	0	0	0	1	0.1	1	0.08	1.72526	-3.17065	1.60719	-1.97279	0.0485197	0.995702	Down	6	91522409	91532379	+	Gm45216	predicted gene 45216 [Source:MGI Symbol%3BAcc:MGI:5753792]	-	-	-	-	-
ENSMUSG00000022876	4935	6	0.07	8	0.11	1	0.01	3	0.04	0	0	0	0	3.20779	-2.93741	1.18397	-2.48099	0.0131018	0.995702	Down	16	75858793	76022281	-	Samsn1	SAM domain%2C SH3 domain and nuclear localization signals%2C 1 [Source:MGI Symbol%3BAcc:MGI:1914992]	GO:0050869:negative regulation of B cell activation;GO:0050732:negative regulation of peptidyl-tyrosine phosphorylation;GO:0002820:negative regulation of adaptive immune response;	GO:0005829:cytosol;GO:0005634:nucleus;GO:0042995:cell projection;	GO:0001784:phosphotyrosine binding;	-	-
ENSMUSG00000067292	198	5	1.48	5	1.67	0	0	0	0	2	0.61	1	0.24	2.24693	-2.90891	1.38725	-2.09688	0.036004	0.995702	Down	6	149130170	149130710	+	Gm10203	predicted gene 10203 [Source:MGI Symbol%3BAcc:MGI:3642365]	-	-	-	-	-
ENSMUSG00000079271	1761	1	0.03	10	0.38	2	0.07	0	0	0	0	2	0.05	2.68387	-2.70167	1.3376	-2.0198	0.0434043	0.995702	Down	14	41924949	41933041	+	1700049E17Rik1	RIKEN cDNA 1700049E17 gene%2C gene 1 [Source:MGI Symbol%3BAcc:MGI:1920665]	-	-	-	-	-
ENSMUSG00000057003	6016	8	0.08	27	0.3	1	0.01	3	0.03	4	0.04	6	0.05	8.61813	-2.54277	0.72364	-3.51387	0.000441633	0.892688	Down	11	67238029	67260446	+	Myh4	myosin%2C heavy polypeptide 4%2C skeletal muscle [Source:MGI Symbol%3BAcc:MGI:1339713]	GO:0014823:response to activity;GO:0006936:muscle contraction;	GO:0014704:intercalated disc;GO:0005859:muscle myosin complex;GO:0005730:nucleolus;GO:0031672:A band;GO:0005925:focal adhesion;GO:0032982:myosin filament;	GO:0005516:calmodulin binding;GO:0005524:ATP binding;GO:0003774:motor activity;GO:0003779:actin binding;	K10352	;ko04270 Vascular smooth muscle contraction;ko04530 Tight junction;ko04810 Regulation of actin cytoskeleton;ko05130 Pathogenic Escherichia coli infection;
ENSMUSG00000033498	6229	7	0.07	6	0.06	2	0.02	1	0.01	0	0	2	0.02	3.09337	-2.5387	1.11771	-2.27134	0.0231265	0.995702	Down	2	121363728	121387168	-	Strc	stereocilin [Source:MGI Symbol%3BAcc:MGI:2153816]	GO:0060088:auditory receptor cell stereocilium organization;GO:0050910:detection of mechanical stimulus involved in sensory perception of sound;	GO:0032426:stereocilium bundle tip;GO:0032420:stereocilium;GO:0009986:cell surface;GO:0060091:kinocilium;	-	-	-
ENSMUSG00000047531	2674	9	0.2	5	0.12	3	0.07	1	0.02	2	0.05	0	0	3.47219	-2.31954	1.06197	-2.18419	0.0289485	0.995702	Down	16	23925548	23932394	-	Rtp2	receptor transporter protein 2 [Source:MGI Symbol%3BAcc:MGI:2685451]	GO:0051205:protein insertion into membrane;	GO:0016021:integral component of membrane;GO:0009986:cell surface;GO:0005886:plasma membrane;	GO:0031849:olfactory receptor binding;	-	-
ENSMUSG00000039628	1358	16	0.69	2	0.1	1	0.05	1	0.04	4	0.18	2	0.07	4.31713	-2.26976	0.991544	-2.28911	0.0220728	0.995702	Down	17	24752988	24758684	+	Hs3st6	heparan sulfate (glucosamine) 3-O-sulfotransferase 6 [Source:MGI Symbol%3BAcc:MGI:3580487]	GO:0008152:metabolic process;GO:0005975:carbohydrate metabolic process;GO:0044281:small molecule metabolic process;GO:0006024:glycosaminoglycan biosynthetic process;	GO:0016021:integral component of membrane;GO:0005794:Golgi apparatus;GO:0000139:Golgi membrane;GO:0016020:membrane;	GO:0008467:[heparan sulfate]-glucosamine 3-sulfotransferase 1 activity;	K09679	-
ENSMUSG00000029712	4267	16	0.22	4	0.06	3	0.04	2	0.03	3	0.04	1	0.01	4.91772	-2.24154	0.893282	-2.50934	0.0120958	0.995702	Down	5	137553517	137569582	+	Actl6b	actin-like 6B [Source:MGI Symbol%3BAcc:MGI:1933548]	GO:0006357:regulation of transcription from RNA polymerase II promoter;GO:0006333:chromatin assembly or disassembly;GO:0007399:nervous system development;GO:0006338:chromatin remodeling;	GO:0071565:nBAF complex;GO:0005730:nucleolus;GO:0016514:SWI/SNF complex;	GO:0005524:ATP binding;GO:0005200:structural constituent of cytoskeleton;GO:0003713:transcription coactivator activity;	K11652	;ko04714 Thermogenesis;ko05225 Hepatocellular carcinoma;
ENSMUSG00000043314	2421	8	0.19	7	0.19	2	0.05	1	0.02	3	0.07	1	0.02	3.81125	-2.23614	0.976399	-2.2902	0.02201	0.995702	Down	11	58454105	58462270	-	Olfr30	olfactory receptor 30 [Source:MGI Symbol%3BAcc:MGI:109305]	GO:0050911:detection of chemical stimulus involved in sensory perception of smell;GO:0007186:G-protein coupled receptor signaling pathway;	GO:0005886:plasma membrane;GO:0016021:integral component of membrane;	GO:0004930:G-protein coupled receptor activity;GO:0004984:olfactory receptor activity;	K04257	;ko04740 Olfactory transduction;
ENSMUSG00000107301	310	8	1.51	6	1.28	0	0	1	0.19	2	0.39	4	0.62	3.51029	-2.19114	1.03352	-2.12009	0.0339988	0.995702	Down	5	91911400	91913403	-	Gm43688	predicted gene 43688 [Source:MGI Symbol%3BAcc:MGI:5663825]	-	-	-	-	-
ENSMUSG00000103763	1034	8	0.45	8	0.51	1	0.06	3	0.17	3	0.18	1	0.05	4.17034	-2.13833	0.931795	-2.29484	0.021742	0.995702	Down	1	165467500	165468533	+	Gm37860	predicted gene%2C 37860 [Source:MGI Symbol%3BAcc:MGI:5611088]	-	-	-	-	-
ENSMUSG00000118132	995	6	0.35	10	0.67	4	0.25	0	0	4	0.24	0	0	4.25643	-2.13326	1.00635	-2.1198	0.0340228	0.995702	Down	19	3999548	4000542	-	4833408A19Rik	RIKEN cDNA 4833408A19 gene [Source:MGI Symbol%3BAcc:MGI:1921038]	-	-	-	-	-
ENSMUSG00000048489	1358	15	0.65	1	0.05	2	0.09	1	0.04	3	0.13	2	0.07	3.96959	-2.08835	1.03	-2.02752	0.0426093	0.995702	Down	6	116650609	116652794	+	Depp1	DEPP1 autophagy regulator [Source:MGI Symbol%3BAcc:MGI:1918730]	-	GO:0005739:mitochondrion;	-	-	-
ENSMUSG00000079103	2158	7	0.19	8	0.25	2	0.06	1	0.03	4	0.11	1	0.02	4.00015	-2.05063	0.954053	-2.14939	0.0316037	0.995702	Down	2	121093565	121116396	-	Tgm7	transglutaminase 7 [Source:MGI Symbol%3BAcc:MGI:2151164]	GO:0018149:peptide cross-linking;	-	GO:0046872:metal ion binding;GO:0003810:protein-glutamine gamma-glutamyltransferase activity;	K05623	-
ENSMUSG00000061549	1937	2	0.06	18	0.62	2	0.07	7	0.21	2	0.06	0	0	5.6339	-2.02531	0.969119	-2.08985	0.0366313	0.995702	Down	7	86403846	86414024	+	Olfr301	olfactory receptor 301 [Source:MGI Symbol%3BAcc:MGI:3030135]	GO:0050911:detection of chemical stimulus involved in sensory perception of smell;GO:0007186:G-protein coupled receptor signaling pathway;	GO:0005886:plasma membrane;GO:0016021:integral component of membrane;	GO:0004930:G-protein coupled receptor activity;GO:0004984:olfactory receptor activity;	K04257	;ko04740 Olfactory transduction;
ENSMUSG00000093384	279	12	2.52	6	1.42	0	0	2	0.43	5	1.08	3	0.52	4.70878	-1.99149	0.897476	-2.21899	0.0264873	0.995702	Down	3	68900171	68900449	-	Gm20689	predicted gene 20689 [Source:MGI Symbol%3BAcc:MGI:5313136]	GO:0007264:small GTPase mediated signal transduction;GO:0045046:protein import into peroxisome membrane;	GO:0005739:mitochondrion;GO:0030670:phagocytic vesicle membrane;GO:0005778:peroxisomal membrane;GO:0005886:plasma membrane;	GO:0019003:GDP binding;GO:0005102:receptor binding;GO:0005525:GTP binding;	K07902	;ko04530 Tight junction;
ENSMUSG00000095521	1150	9	0.46	10	0.58	0	0	3	0.15	1	0.05	8	0.34	5.1517	-1.88691	0.881518	-2.14052	0.0323126	0.995702	Down	X	123890522	123893407	-	Astx5	amplified spermatogenic transcripts X encoded 5 [Source:MGI Symbol%3BAcc:MGI:3705133]	-	-	-	-	-
ENSMUSG00000112878	584	14	1.4	12	1.36	2	0.22	3	0.3	4	0.41	7	0.58	7.07343	-1.87529	0.697436	-2.68883	0.00717021	0.995702	Down	10	51666989	51675831	+	1700042O05Rik	RIKEN cDNA 1700042O05 gene [Source:MGI Symbol%3BAcc:MGI:1920540]	-	-	-	-	-
ENSMUSG00000113406	604	14	1.36	8	0.88	1	0.1	3	0.29	5	0.5	5	0.4	6.03578	-1.80519	0.76244	-2.36765	0.0179015	0.995702	Down	13	65336222	65348597	-	Gm7762	predicted gene 7762 [Source:MGI Symbol%3BAcc:MGI:3779761]	-	-	-	-	-
ENSMUSG00000025317	1339	6	0.26	10	0.49	1	0.05	2	0.09	4	0.18	4	0.14	4.61395	-1.72982	0.87053	-1.98709	0.0469124	0.995702	Down	8	121916126	121944904	-	Car5a	carbonic anhydrase 5a%2C mitochondrial [Source:MGI Symbol%3BAcc:MGI:101946]	GO:0006094:gluconeogenesis;GO:0006730:one-carbon metabolic process;	GO:0005739:mitochondrion;	GO:0004089:carbonate dehydratase activity;GO:0008270:zinc ion binding;	K01672	;ko00910 Nitrogen metabolism;ko01100 Metabolic pathways;
ENSMUSG00000024869	3904	8	0.12	8	0.14	1	0.02	3	0.05	2	0.03	5	0.06	4.54189	-1.72281	0.867657	-1.98559	0.0470793	0.995702	Down	19	4000626	4005816	+	Gm49405	predicted gene%2C 49405 [Source:MGI Symbol%3BAcc:MGI:6155029]	GO:0006810:transport;	GO:0016020:membrane;GO:0008021:synaptic vesicle;	GO:0005215:transporter activity;	K18665	-
ENSMUSG00000031972	1536	8	0.31	14	0.6	3	0.12	8	0.31	3	0.12	1	0.03	6.51691	-1.69015	0.779687	-2.16773	0.0301794	0.995702	Down	8	123891769	123894751	-	Acta1	actin%2C alpha 1%2C skeletal muscle [Source:MGI Symbol%3BAcc:MGI:87902]	GO:0048741:skeletal muscle fiber development;GO:0030240:skeletal muscle thin filament assembly;	GO:0005865:striated muscle thin filament;GO:0001725:stress fiber;GO:0005884:actin filament;	GO:0005524:ATP binding;	K10354	-
ENSMUSG00000111020	1018	7	0.4	11	0.72	0	0	4	0.23	3	0.18	6	0.28	5.2426	-1.67264	0.841714	-1.98719	0.0469018	0.995702	Down	9	52679863	52798774	+	Gm1715	predicted gene 1715 [Source:MGI Symbol%3BAcc:MGI:2686561]	-	-	-	-	-
ENSMUSG00000059706	861	17	1.16	17	1.31	3	0.22	5	0.34	10	0.7	6	0.34	9.89724	-1.65846	0.599206	-2.76776	0.00564438	0.995702	Down	11	107531757	107548373	-	A830035A12Rik	RIKEN cDNA A830035A12 gene [Source:MGI Symbol%3BAcc:MGI:3045382]	-	-	-	-	-
ENSMUSG00000113268	947	11	0.68	12	0.84	2	0.13	5	0.31	3	0.19	7	0.36	6.75221	-1.61457	0.709989	-2.27408	0.0229611	0.995702	Down	12	100076908	100097218	-	4930477G07Rik	RIKEN cDNA 4930477G07 gene [Source:MGI Symbol%3BAcc:MGI:1925418]	-	-	-	-	-
ENSMUSG00000107313	1044	9	0.51	16	1.02	5	0.3	3	0.17	2	0.12	9	0.42	7.4622	-1.59896	0.700015	-2.28418	0.0223609	0.995702	Down	5	149183183	149184226	+	Gm43332	predicted gene 43332 [Source:MGI Symbol%3BAcc:MGI:5663469]	-	-	-	-	-
ENSMUSG00000051652	4296	36	0.49	18	0.28	16	0.23	9	0.12	7	0.1	7	0.08	15.837	-1.57941	0.506204	-3.1201	0.00180791	0.995702	Down	10	77897575	77902536	-	Lrrc3	leucine rich repeat containing 3 [Source:MGI Symbol%3BAcc:MGI:2447899]	-	GO:0016021:integral component of membrane;	-	-	-
ENSMUSG00000017652	3406	18	0.31	6	0.12	7	0.13	1	0.02	1	0.02	9	0.13	6.89869	-1.56838	0.782875	-2.00335	0.0451393	0.995702	Down	2	165055627	165072948	+	Cd40	CD40 antigen [Source:MGI Symbol%3BAcc:MGI:88336]	GO:0006954:inflammatory response;GO:0032735:positive regulation of interleukin-12 production;GO:0090037:positive regulation of protein kinase C signaling;GO:0043406:positive regulation of MAP kinase activity;GO:0006874:cellular calcium ion homeostasis;GO:0051607:defense response to virus;GO:0051023:regulation of immunoglobulin secretion;GO:0045944:positive regulation of transcription from RNA pol…	GO:0005615:extracellular space;GO:0043231:intracellular membrane-bounded organelle;GO:0009897:external side of plasma membrane;GO:0035631:CD40 receptor complex;	GO:0031625:ubiquitin protein ligase binding;	K03160	;ko04060 Cytokine-cytokine receptor interaction;ko04064 NF-kappa B signaling pathway;ko04514 Cell adhesion molecules;ko04620 Toll-like receptor signaling pathway;ko04672 Intestinal immune network for IgA production;ko05144 Malaria;ko05145 Toxoplasmosis;ko05166 Human T-cell leukemia virus 1 infection;ko05169 Epstein-Barr virus infection;ko05202 Transcriptional misregulation in cancer;ko05310 Asthm…
ENSMUSG00000040680	2123	14	0.39	9	0.28	3	0.09	2	0.06	9	0.26	3	0.07	6.79495	-1.56724	0.736531	-2.12787	0.0333482	0.995702	Down	17	23741197	23745833	-	Kremen2	kringle containing transmembrane protein 2 [Source:MGI Symbol%3BAcc:MGI:1920266]	GO:0016055:Wnt signaling pathway;	GO:0016021:integral component of membrane;	GO:0005515:protein binding;	-	-
ENSMUSG00000076532	358	12	1.96	7	1.3	6	1.06	4	0.66	1	0.17	3	0.4	5.62592	-1.56146	0.796628	-1.96009	0.0499856	0.995702	Down	6	68768555	68769103	-	Igkv4-91	immunoglobulin kappa chain variable 4-91 [Source:MGI Symbol%3BAcc:MGI:3642277]	-	-	-	-	-
ENSMUSG00000109917	3920	12	0.18	11	0.19	3	0.05	8	0.12	1	0.02	7	0.09	7.08691	-1.43903	0.717856	-2.00463	0.0450029	0.995702	Down	7	133608226	133616265	+	Gm45671	predicted gene 45671 [Source:MGI Symbol%3BAcc:MGI:5791507]	-	-	-	-	-
ENSMUSG00000085105	5232	11	0.12	16	0.2	5	0.06	6	0.07	5	0.06	7	0.06	8.53687	-1.40171	0.625148	-2.24221	0.024948	0.995702	Down	7	34234377	34240207	+	Gm12758	predicted gene 12758 [Source:MGI Symbol%3BAcc:MGI:3702543]	-	-	-	-	-
ENSMUSG00000110229	1053	15	0.83	15	0.94	8	0.48	7	0.39	7	0.4	3	0.14	9.49987	-1.39166	0.609996	-2.28142	0.0225237	0.995702	Down	8	26298352	26312334	-	Gm31784	predicted gene%2C 31784 [Source:MGI Symbol%3BAcc:MGI:5590943]	-	-	-	-	-
ENSMUSG00000114816	3416	12	0.21	14	0.27	6	0.11	6	0.1	1	0.02	10	0.14	8.23897	-1.35892	0.666398	-2.0392	0.0414304	0.995702	Down	13	66849651	66854871	-	Gm10323	predicted gene 10323 [Source:MGI Symbol%3BAcc:MGI:3809062]	-	-	-	K09228	;ko05168 Herpes simplex virus 1 infection;
ENSMUSG00000099856	923	11	0.7	14	1	4	0.27	8	0.51	3	0.2	7	0.37	7.9953	-1.35147	0.655175	-2.06276	0.039135	0.995702	Down	Y	87550966	87575691	+	Gm20906	predicted gene%2C 20906 [Source:MGI Symbol%3BAcc:MGI:5434262]	-	-	-	-	-
ENSMUSG00000067231	1928	15	0.46	11	0.38	8	0.26	3	0.09	5	0.16	8	0.2	8.39382	-1.26789	0.63398	-1.99989	0.0455125	0.995702	Down	19	39061015	39093944	+	Cyp2c65	cytochrome P450%2C family 2%2C subfamily c%2C polypeptide 65 [Source:MGI Symbol%3BAcc:MGI:1919553]	GO:0016098:monoterpenoid metabolic process;GO:0042738:exogenous drug catabolic process;GO:0046483:heterocycle metabolic process;GO:0008202:steroid metabolic process;GO:0055114:oxidation-reduction process;	-	GO:0046872:metal ion binding;GO:0019899:enzyme binding;GO:0008395:steroid hydroxylase activity;	K07413	;ko00140 Steroid hormone biosynthesis;ko00590 Arachidonic acid metabolism;ko00591 Linoleic acid metabolism;ko00830 Retinol metabolism;ko01100 Metabolic pathways;ko04726 Serotonergic synapse;ko04750 Inflammatory mediator regulation of TRP channels;ko05204 Chemical carcinogenesis;
ENSMUSG00000109052	1666	14	0.49	13	0.52	5	0.19	7	0.25	8	0.29	5	0.14	8.86453	-1.25289	0.613099	-2.04353	0.0409999	0.995702	Down	7	99202366	99227080	+	Gm45012	predicted gene 45012 [Source:MGI Symbol%3BAcc:MGI:5753588]	-	-	-	-	-
ENSMUSG00000073804	1457	67	2.69	48	2.18	26	1.12	27	1.1	40	1.66	15	0.5	38.0517	-1.2068	0.364439	-3.31138	0.000928382	0.995702	Down	7	135258703	135272942	+	Nps	neuropeptide S [Source:MGI Symbol%3BAcc:MGI:3642232]	GO:0032230:positive regulation of synaptic transmission, GABAergic;GO:0051968:positive regulation of synaptic transmission, glutamatergic;GO:0008542:visual learning;GO:0007218:neuropeptide signaling pathway;GO:0045760:positive regulation of action potential;	GO:0005576:extracellular region;	-	-	-
ENSMUSG00000090163	319	17	3.12	18	3.74	8	1.58	8	1.49	10	1.89	8	1.21	11.741	-1.19245	0.532311	-2.24013	0.0250825	0.995702	Down	3	152943313	152943944	+	Gm16231	predicted gene 16231 [Source:MGI Symbol%3BAcc:MGI:3802089]	-	-	-	-	-
ENSMUSG00000091472	2011	23	0.67	21	0.69	11	0.34	12	0.35	5	0.15	16	0.38	14.7657	-1.16334	0.491696	-2.36597	0.0179827	0.995702	Down	14	7293648	7315049	-	Gm3739	predicted gene 3739 [Source:MGI Symbol%3BAcc:MGI:3781914]	-	-	-	-	-
ENSMUSG00000100755	425	15	2.07	17	2.65	9	1.33	5	0.7	6	0.85	13	1.47	10.8877	-1.13244	0.560656	-2.01986	0.0433982	0.995702	Down	3	37714740	37715164	+	Rps23-ps1	ribosomal protein S23%2C pseudogene 1 [Source:MGI Symbol%3BAcc:MGI:3705429]	GO:0006413:translational initiation;GO:0019083:viral transcription;GO:0006414:translational elongation;GO:0006415:translational termination;GO:0006614:SRP-dependent cotranslational protein targeting to membrane;GO:0000184:nuclear-transcribed mRNA catabolic process, nonsense-mediated decay;	GO:0022627:cytosolic small ribosomal subunit;	GO:0003735:structural constituent of ribosome;GO:0005515:protein binding;	K02973	;ko03010 Ribosome;ko05171 Coronavirus disease - COVID-19;
ENSMUSG00000055078	2974	53	1.04	33	0.74	18	0.38	26	0.52	23	0.47	20	0.32	29.1692	-1.11411	0.362898	-3.07004	0.0021403	0.995702	Down	7	57407672	57510059	-	Gabra5	gamma-aminobutyric acid (GABA) A receptor%2C subunit alpha 5 [Source:MGI Symbol%3BAcc:MGI:95617]	GO:0090102:cochlea development;GO:0060384:innervation;GO:0007214:gamma-aminobutyric acid signaling pathway;GO:0060119:inner ear receptor cell development;GO:0006821:chloride transport;GO:0007268:synaptic transmission;GO:0007605:sensory perception of sound;GO:0001662:behavioral fear response;GO:0008306:associative learning;	GO:0030054:cell junction;GO:0043235:receptor complex;GO:0032809:neuronal cell body membrane;GO:0030425:dendrite;GO:0034707:chloride channel complex;GO:0045211:postsynaptic membrane;	GO:0050811:GABA receptor binding;GO:0005230:extracellular ligand-gated ion channel activity;GO:0004890:GABA-A receptor activity;GO:0005254:chloride channel activity;	K05175	;ko04080 Neuroactive ligand-receptor interaction;ko04723 Retrograde endocannabinoid signaling;ko04727 GABAergic synapse;ko04742 Taste transduction;ko05032 Morphine addiction;ko05033 Nicotine addiction;
ENSMUSG00000115050	1232	21	1	12	0.65	11	0.56	6	0.29	6	0.29	11	0.43	11.187	-1.0995	0.555347	-1.97985	0.0477203	0.995702	Down	14	43646251	43673065	+	Gm21154	predicted gene%2C 21154 [Source:MGI Symbol%3BAcc:MGI:5434509]	-	-	-	-	-
ENSMUSG00000095686	2074	17	0.48	17	0.54	8	0.24	10	0.29	8	0.23	10	0.23	11.832	-1.07165	0.526996	-2.0335	0.0420021	0.995702	Down	14	3998394	4007006	+	Gm3099	predicted gene 3099 [Source:MGI Symbol%3BAcc:MGI:3781275]	-	-	-	-	-
ENSMUSG00000004668	19737	13	0.04	29	0.1	8	0.03	9	0.03	14	0.04	15	0.04	14.9381	-1.06022	0.508837	-2.0836	0.0371962	0.995702	Down	11	9191942	9684259	+	Abca13	ATP-binding cassette%2C sub-family A (ABC1)%2C member 13 [Source:MGI Symbol%3BAcc:MGI:2388707]	GO:0006810:transport;	GO:0016021:integral component of membrane;	GO:0016887:ATPase activity;GO:0005524:ATP binding;	K05647	;ko02010 ABC transporters;
ENSMUSG00000091718	1405	19	0.79	19	0.9	9	0.4	3	0.13	16	0.69	13	0.45	13.2423	-1.05703	0.53931	-1.95997	0.0499992	0.995702	Down	14	43722253	43727485	-	Gm16506	predicted gene 16506 [Source:MGI Symbol%3BAcc:MGI:3641772]	-	-	-	-	-
ENSMUSG00000033182	9381	32	0.2	39	0.28	17	0.11	19	0.12	20	0.13	21	0.11	25.0792	-1.04339	0.377163	-2.76642	0.00566759	0.995702	Down	6	88545114	88637950	-	Kbtbd12	kelch repeat and BTB (POZ) domain containing 12 [Source:MGI Symbol%3BAcc:MGI:1918481]	-	-	-	-	-
ENSMUSG00000115418	1048	21	1.17	31	1.96	17	1.02	16	0.91	8	0.46	16	0.74	18.5603	-1.03135	0.453807	-2.27266	0.0230467	0.995702	Down	15	31282089	31283136	+	Gm49296	predicted gene%2C 49296 [Source:MGI Symbol%3BAcc:MGI:6118789]	-	-	-	-	-
ENSMUSG00000054690	5409	28	0.3	36	0.44	21	0.24	19	0.21	15	0.17	15	0.13	22.9088	-1.01967	0.40639	-2.50908	0.0121044	0.995702	Down	3	137341067	137432185	+	Emcn	endomucin [Source:MGI Symbol%3BAcc:MGI:1891716]	-	GO:0016021:integral component of membrane;	-	K16664	-
ENSMUSG00000062511	940	17	1.06	32	2.26	6	0.4	24	1.52	8	0.51	17	0.87	17.6763	-1.01472	0.517682	-1.96012	0.0499813	0.995702	Down	11	11589223	11627835	-	4930512M02Rik	RIKEN cDNA 4930512M02 gene [Source:MGI Symbol%3BAcc:MGI:1922360]	-	-	-	-	-
ENSMUSG00000042631	2711	26	0.56	24	0.59	16	0.37	7	0.15	19	0.42	13	0.23	17.7581	-1.0088	0.460213	-2.19204	0.0283766	0.995702	Down	2	153031852	153055775	+	Xkr7	X-linked Kx blood group related 7 [Source:MGI Symbol%3BAcc:MGI:3526711]	-	GO:0016021:integral component of membrane;	-	-	-
ENSMUSG00000072244	4894	55	0.66	50	0.68	117	1.51	88	1.07	129	1.59	135	1.33	93.5506	1.00575	0.240004	4.19056	2.78E-05	0.253111	Ups	7	104218793	104235152	+	Trim6	tripartite motif-containing 6 [Source:MGI Symbol%3BAcc:MGI:2137352]	GO:0070206:protein trimerization;	GO:0005737:cytoplasm;	GO:0008270:zinc ion binding;GO:0005515:protein binding;	K11999	-
ENSMUSG00000019088	2121	22	0.61	3	0.09	37	1.1	21	0.59	22	0.63	28	0.64	21.6675	1.00737	0.51145	1.96964	0.0488796	0.995702	Ups	X	74273217	74282337	-	Dnase1l1	deoxyribonuclease 1-like 1 [Source:MGI Symbol%3BAcc:MGI:109628]	GO:0006308:DNA catabolic process;	GO:0005783:endoplasmic reticulum;	GO:0016888:endodeoxyribonuclease activity, producing 5'-phosphomonoesters;	K11995	-
ENSMUSG00000003555	2769	2659	56.26	1092	26.13	4820	109.64	4131	88.58	4444	96.88	2560	44.55	3275.62	1.01402	0.514374	1.97136	0.0486821	0.995702	Ups	19	46667165	46673172	-	Cyp17a1	cytochrome P450%2C family 17%2C subfamily a%2C polypeptide 1 [Source:MGI Symbol%3BAcc:MGI:88586]	GO:0018894:dibenzo-p-dioxin metabolic process;GO:0010034:response to acetate;GO:0060992:response to fungicide;GO:0051597:response to methylmercury;GO:0030325:adrenal gland development;GO:0006704:glucocorticoid biosynthetic process;GO:0032526:response to retinoic acid;GO:0021766:hippocampus development;GO:0006702:androgen biosynthetic process;GO:0017085:response to insecticide;GO:0048545:response …	GO:0016020:membrane;GO:0043025:neuronal cell body;GO:0030424:axon;GO:0005783:endoplasmic reticulum;GO:0005739:mitochondrion;	GO:0004508:steroid 17-alpha-monooxygenase activity;GO:0020037:heme binding;GO:0009055:electron carrier activity;GO:0005506:iron ion binding;GO:0016829:lyase activity;	K00512	;ko00140 Steroid hormone biosynthesis;ko01100 Metabolic pathways;ko04913 Ovarian steroidogenesis;ko04917 Prolactin signaling pathway;ko04927 Cortisol synthesis and secretion;ko04934 Cushing syndrome;
ENSMUSG00000002012	1971	19	0.56	8	0.27	26	0.83	24	0.72	25	0.77	49	1.2	24.0317	1.03915	0.446012	2.32987	0.019813	0.995702	Ups	X	73655994	73660117	-	Pnck	pregnancy upregulated non-ubiquitously expressed CaM kinase [Source:MGI Symbol%3BAcc:MGI:1347357]	GO:0006468:protein phosphorylation;	GO:0005737:cytoplasm;GO:0005954:calcium- and calmodulin-dependent protein kinase complex;GO:0005634:nucleus;	GO:0004683:calmodulin-dependent protein kinase activity;GO:0005524:ATP binding;GO:0005516:calmodulin binding;	K08795	-
ENSMUSG00000024107	7645	132	1.01	73	0.63	290	2.39	187	1.45	266	2.1	160	1.01	183.828	1.04301	0.446014	2.33852	0.0193601	0.995702	Ups	17	88716481	88791990	-	Lhcgr	luteinizing hormone/choriogonadotropin receptor [Source:MGI Symbol%3BAcc:MGI:96783]	GO:0060065:uterus development;GO:0001541:ovarian follicle development;GO:0072520:seminiferous tubule development;GO:0046544:development of secondary male sexual characteristics;GO:0006622:protein targeting to lysosome;GO:0007283:spermatogenesis;GO:0042700:luteinizing hormone signaling pathway;GO:0071371:cellular response to gonadotropin stimulus;GO:0050482:arachidonic acid secretion;GO:0050850:po…	GO:0005764:lysosome;GO:0005783:endoplasmic reticulum;GO:0031233:intrinsic component of external side of plasma membrane;GO:0005615:extracellular space;GO:0043235:receptor complex;GO:0005887:integral component of plasma membrane;GO:0005634:nucleus;GO:0005768:endosome;	GO:0042803:protein homodimerization activity;GO:0004964:luteinizing hormone receptor activity;GO:0051117:ATPase binding;GO:0008528:G-protein coupled peptide receptor activity;GO:0017046:peptide hormone binding;GO:0035472:choriogonadotropin hormone receptor activity;GO:0038106:choriogonadotropin hormone binding;	K04248	;ko04020 Calcium signaling pathway;ko04024 cAMP signaling pathway;ko04080 Neuroactive ligand-receptor interaction;ko04913 Ovarian steroidogenesis;ko04917 Prolactin signaling pathway;
ENSMUSG00000073125	3780	10	0.16	14	0.25	30	0.5	18	0.28	30	0.48	34	0.43	22.155	1.05691	0.455016	2.32279	0.0201902	0.995702	Ups	X	73192207	73202930	+	Xlr3b	X-linked lymphocyte-regulated 3B [Source:MGI Symbol%3BAcc:MGI:109505]	-	-	-	-	-
ENSMUSG00000032725	1546	19	0.72	4	0.17	39	1.59	21	0.81	22	0.86	21	0.65	20.7673	1.06634	0.520716	2.04784	0.0405754	0.995702	Ups	7	101839988	101857194	-	Folr2	folate receptor 2 (fetal) [Source:MGI Symbol%3BAcc:MGI:95569]	GO:0015884:folic acid transport;GO:0006620:posttranslational protein targeting to membrane;GO:0055085:transmembrane transport;	GO:0005886:plasma membrane;GO:0031225:anchored component of membrane;	GO:0008517:folic acid transporter activity;GO:0005542:folic acid binding;	K13649	;ko01523 Antifolate resistance;ko04144 Endocytosis;
ENSMUSG00000036560	4584	22	0.28	17	0.25	66	0.91	33	0.43	39	0.51	43	0.45	36.2581	1.08176	0.390737	2.7685	0.00563143	0.995702	Ups	7	31059342	31070935	+	Lgi4	leucine-rich repeat LGI family%2C member 4 [Source:MGI Symbol%3BAcc:MGI:2180197]	GO:0008344:adult locomotory behavior;GO:0042551:neuron maturation;GO:0022011:myelination in peripheral nervous system;GO:0014009:glial cell proliferation;	GO:0005615:extracellular space;	GO:0005515:protein binding;	K13361	-
ENSMUSG00000030546	4649	24	0.3	12	0.17	47	0.64	30	0.38	56	0.73	34	0.35	33.4181	1.09382	0.408196	2.67963	0.00737029	0.995702	Ups	7	79720218	79732903	-	Plin1	perilipin 1 [Source:MGI Symbol%3BAcc:MGI:1890505]	GO:0016042:lipid catabolic process;	GO:0005811:lipid particle;	GO:0005515:protein binding;	K08768	;ko03320 PPAR signaling pathway;ko04371 Apelin signaling pathway;ko04714 Thermogenesis;ko04923 Regulation of lipolysis in adipocytes;
ENSMUSG00000051022	2230	8	0.21	10	0.3	18	0.51	18	0.48	20	0.54	31	0.67	16.918	1.09951	0.507563	2.16624	0.0302925	0.995702	Ups	5	39613935	39755475	-	Hs3st1	heparan sulfate (glucosamine) 3-O-sulfotransferase 1 [Source:MGI Symbol%3BAcc:MGI:1201606]	-	GO:0005796:Golgi lumen;	GO:0008467:[heparan sulfate]-glucosamine 3-sulfotransferase 1 activity;	K01024	;ko00534 Glycosaminoglycan biosynthesis - heparan sulfate / heparin;
ENSMUSG00000061167	615	9	0.86	8	0.86	17	1.74	29	2.8	13	1.28	22	1.72	16.0532	1.10672	0.539187	2.05256	0.0401149	0.995702	Ups	9	22185607	22186221	-	Rpl15-ps3	ribosomal protein L15%2C pseudogene 3 [Source:MGI Symbol%3BAcc:MGI:3782952]	GO:0006412:translation;	GO:0022625:cytosolic large ribosomal subunit;	GO:0003735:structural constituent of ribosome;	K02877	;ko03010 Ribosome;ko05171 Coronavirus disease - COVID-19;
ENSMUSG00000019823	6047	17	0.16	4	0.04	41	0.43	17	0.17	20	0.2	21	0.17	19.7662	1.13795	0.543046	2.09549	0.0361273	0.995702	Ups	10	41476314	41487032	+	Mical1	microtubule associated monooxygenase%2C calponin and LIM domain containing 1 [Source:MGI Symbol%3BAcc:MGI:2385847]	GO:0030042:actin filament depolymerization;GO:0043154:negative regulation of cysteine-type endopeptidase activity involved in apoptotic process;GO:0055114:oxidation-reduction process;GO:0001933:negative regulation of protein phosphorylation;GO:0043066:negative regulation of apoptotic process;GO:0007165:signal transduction;	GO:0005856:cytoskeleton;GO:0005737:cytoplasm;GO:0005882:intermediate filament;	GO:0008270:zinc ion binding;GO:0003779:actin binding;GO:0016709:oxidoreductase activity, acting on paired donors, with incorporation or reduction of molecular oxygen, NAD(P)H as one donor, and incorporation of one atom of oxygen;GO:0071949:FAD binding;GO:0017124:SH3 domain binding;GO:0046872:metal ion binding;	-	-
ENSMUSG00000032380	4127	9	0.13	10	0.16	19	0.29	19	0.27	27	0.39	29	0.34	18.318	1.14388	0.491232	2.32859	0.0198809	0.995702	Ups	9	66158223	66272242	+	Dapk2	death-associated protein kinase 2 [Source:MGI Symbol%3BAcc:MGI:1341297]	GO:0006468:protein phosphorylation;GO:0043276:anoikis;	GO:0031410:cytoplasmic vesicle;	GO:0005516:calmodulin binding;GO:0004674:protein serine/threonine kinase activity;GO:0042802:identical protein binding;GO:0005524:ATP binding;	K08803	;ko04140 Autophagy - animal;ko05200 Pathways in cancer;ko05219 Bladder cancer;
ENSMUSG00000049999	3267	11	0.2	10	0.2	29	0.56	24	0.44	24	0.44	26	0.38	20.3516	1.15044	0.468767	2.45417	0.0141208	0.995702	Ups	2	178411206	178414472	-	Ppp1r3d	protein phosphatase 1%2C regulatory subunit 3D [Source:MGI Symbol%3BAcc:MGI:1917664]	GO:0005979:regulation of glycogen biosynthetic process;GO:0005981:regulation of glycogen catabolic process;	GO:0043231:intracellular membrane-bounded organelle;GO:0042587:glycogen granule;	GO:0019899:enzyme binding;GO:0004721:phosphoprotein phosphatase activity;	K07189	;ko04910 Insulin signaling pathway;ko04931 Insulin resistance;
ENSMUSG00000036885	10116	11	0.06	13	0.09	23	0.14	28	0.16	26	0.16	44	0.21	23.3092	1.15954	0.443739	2.61312	0.00897195	0.995702	Ups	3	62338344	62462221	+	Arhgef26	Rho guanine nucleotide exchange factor (GEF) 26 [Source:MGI Symbol%3BAcc:MGI:1918053]	GO:0035023:regulation of Rho protein signal transduction;	GO:0005622:intracellular;	GO:0005089:Rho guanyl-nucleotide exchange factor activity;GO:0005543:phospholipid binding;	K13744	;ko05100 Bacterial invasion of epithelial cells;ko05132 Salmonella infection;
ENSMUSG00000059434	4335	7	0.09	6	0.09	13	0.19	12	0.16	15	0.21	26	0.29	12.5943	1.16939	0.59164	1.97653	0.0480948	0.995702	Ups	5	31297443	31327314	+	Gckr	glucokinase regulatory protein [Source:MGI Symbol%3BAcc:MGI:1096345]	GO:0009750:response to fructose;GO:0046415:urate metabolic process;GO:0033132:negative regulation of glucokinase activity;GO:0033133:positive regulation of glucokinase activity;GO:0006468:protein phosphorylation;GO:0051594:detection of glucose;GO:0000060:protein import into nucleus, translocation;GO:0070328:triglyceride homeostasis;GO:0006950:response to stress;GO:0001678:cellular glucose homeost…	GO:0005829:cytosol;GO:0005634:nucleus;GO:0005739:mitochondrion;	GO:0030246:carbohydrate binding;GO:0070095:fructose-6-phosphate binding;GO:0019904:protein domain specific binding;GO:0004674:protein serine/threonine kinase activity;GO:0019899:enzyme binding;GO:0004857:enzyme inhibitor activity;GO:0005524:ATP binding;	-	-
ENSMUSG00000027314	3852	13	0.2	6	0.1	21	0.34	24	0.37	30	0.47	23	0.29	19.1197	1.23642	0.496389	2.49083	0.0127444	0.995702	Ups	2	119325784	119335962	+	Dll4	delta like canonical Notch ligand 4 [Source:MGI Symbol%3BAcc:MGI:1859388]	GO:0001569:patterning of blood vessels;GO:0043537:negative regulation of blood vessel endothelial cell migration;GO:0000122:negative regulation of transcription from RNA polymerase II promoter;GO:0003209:cardiac atrium morphogenesis;GO:0050767:regulation of neurogenesis;GO:0072554:blood vessel lumenization;GO:0035912:dorsal aorta morphogenesis;GO:0003344:pericardium morphogenesis;GO:0003222:ventr…	GO:0005887:integral component of plasma membrane;	GO:0005509:calcium ion binding;GO:0005112:Notch binding;	K06051	;ko01522 Endocrine resistance;ko04330 Notch signaling pathway;ko04658 Th1 and Th2 cell differentiation;ko05200 Pathways in cancer;ko05224 Breast cancer;
ENSMUSG00000028111	1512	9	0.35	6	0.26	36	1.5	11	0.43	16	0.64	14	0.45	15.3152	1.246	0.607415	2.05131	0.0402366	0.995702	Ups	3	95499256	95509362	+	Ctsk	cathepsin K [Source:MGI Symbol%3BAcc:MGI:107823]	GO:0001957:intramembranous ossification;GO:0045453:bone resorption;GO:0006508:proteolysis;	GO:0005615:extracellular space;GO:0005764:lysosome;	GO:0008234:cysteine-type peptidase activity;	K01371	;ko04142 Lysosome;ko04210 Apoptosis;ko04380 Osteoclast differentiation;ko04620 Toll-like receptor signaling pathway;ko05323 Rheumatoid arthritis;
ENSMUSG00000084128	4340	11	0.15	5	0.08	32	0.46	11	0.15	20	0.28	20	0.22	16.2273	1.25067	0.567483	2.20389	0.0275322	0.995702	Ups	8	106130319	106136974	-	Esrp2	epithelial splicing regulatory protein 2 [Source:MGI Symbol%3BAcc:MGI:1924661]	GO:0043484:regulation of RNA splicing;GO:0006397:mRNA processing;	GO:0005739:mitochondrion;GO:0005730:nucleolus;GO:0005813:centrosome;GO:0005634:nucleus;	GO:0003729:mRNA binding;GO:0000166:nucleotide binding;	K14947	-
ENSMUSG00000041911	5396	7	0.08	4	0.05	13	0.15	13	0.14	13	0.15	20	0.18	11.2502	1.26836	0.625833	2.02668	0.0426954	0.995702	Ups	2	71528113	71533981	+	Dlx1	distal-less homeobox 1 [Source:MGI Symbol%3BAcc:MGI:94901]	GO:0000122:negative regulation of transcription from RNA polymerase II promoter;GO:0021766:hippocampus development;GO:0021882:regulation of transcription from RNA polymerase II promoter involved in forebrain neuron fate commitment;GO:0048706:embryonic skeletal system development;GO:0048715:negative regulation of oligodendrocyte differentiation;GO:0021893:cerebral cortex GABAergic interneuron fate…	GO:0005634:nucleus;	GO:0003700:sequence-specific DNA binding transcription factor activity;GO:0000976:transcription regulatory region sequence-specific DNA binding;GO:0003682:chromatin binding;	K09314	-
ENSMUSG00000069515	1263	7	0.32	8	0.42	14	0.7	27	1.27	17	0.81	23	0.88	15.6499	1.27739	0.548797	2.32762	0.0199323	0.995702	Ups	10	117287797	117292868	-	Lyz1	lysozyme 1 [Source:MGI Symbol%3BAcc:MGI:96902]	GO:0019835:cytolysis;GO:0050829:defense response to Gram-negative bacterium;GO:0016998:cell wall macromolecule catabolic process;GO:0050830:defense response to Gram-positive bacterium;	GO:0048237:rough endoplasmic reticulum lumen;GO:0030141:secretory granule;GO:0030140:trans-Golgi network transport vesicle;GO:0005902:microvillus;GO:0005576:extracellular region;GO:0000137:Golgi cis cisterna;	GO:0003796:lysozyme activity;	K13915	;ko04970 Salivary secretion;
ENSMUSG00000114277	220	17	4.53	4	1.2	28	8.02	39	10.53	18	4.94	27	5.91	21.7517	1.30452	0.51001	2.55784	0.0105325	0.995702	Ups	13	60641790	60642009	+	Gm48583	predicted gene%2C 48583 [Source:MGI Symbol%3BAcc:MGI:6098152]	-	-	-	K13186	-
ENSMUSG00000117183	2370	5	0.12	6	0.17	15	0.4	9	0.23	17	0.43	21	0.43	11.7546	1.32521	0.626506	2.11525	0.034409	0.995702	Ups	17	22713782	22716937	-	Gm20008	predicted gene%2C 20008 [Source:MGI Symbol%3BAcc:MGI:5012193]	-	-	-	K09228	;ko05168 Herpes simplex virus 1 infection;
ENSMUSG00000113526	769	2	0.15	11	0.95	18	1.47	23	1.78	17	1.33	15	0.94	14.325	1.32642	0.605295	2.19137	0.0284252	0.995702	Ups	12	68047704	68067037	-	Gm47453	predicted gene%2C 47453 [Source:MGI Symbol%3BAcc:MGI:6096411]	-	-	-	-	-
ENSMUSG00000029923	1575	11	0.41	1	0.04	20	0.8	12	0.45	16	0.61	19	0.58	12.7541	1.36274	0.63185	2.15675	0.031025	0.995702	Ups	6	39381175	39390380	+	Rab19	RAB19%2C member RAS oncogene family [Source:MGI Symbol%3BAcc:MGI:103292]	GO:0007264:small GTPase mediated signal transduction;GO:0015031:protein transport;	GO:0005886:plasma membrane;	GO:0005525:GTP binding;	K17047	-
ENSMUSG00000108358	1324	4	0.18	5	0.25	9	0.43	13	0.58	14	0.64	16	0.58	9.87311	1.36677	0.678038	2.01578	0.0438231	0.995702	Ups	7	55973519	55974842	-	Gm44509	predicted gene 44509 [Source:MGI Symbol%3BAcc:MGI:5753085]	-	-	-	-	-
ENSMUSG00000063297	5617	4	0.04	5	0.06	14	0.16	10	0.11	14	0.15	16	0.14	10.229	1.4253	0.671641	2.12211	0.0338284	0.995702	Ups	7	54835498	55268885	+	Luzp2	leucine zipper protein 2 [Source:MGI Symbol%3BAcc:MGI:1889615]	-	GO:0005576:extracellular region;	-	-	-
ENSMUSG00000036330	5401	5	0.05	8	0.1	19	0.22	14	0.15	14	0.16	33	0.29	14.8037	1.43255	0.580759	2.46668	0.013637	0.995702	Ups	8	69037711	69089235	-	Slc18a1	solute carrier family 18 (vesicular monoamine)%2C member 1 [Source:MGI Symbol%3BAcc:MGI:106684]	GO:0055085:transmembrane transport;GO:0015893:drug transport;GO:0051612:negative regulation of serotonin uptake;GO:0033603:positive regulation of dopamine secretion;GO:0071285:cellular response to lithium ion;	GO:0030659:cytoplasmic vesicle membrane;GO:0016021:integral component of membrane;GO:0031410:cytoplasmic vesicle;	GO:0015238:drug transmembrane transporter activity;GO:0015222:serotonin transmembrane transporter activity;GO:0019899:enzyme binding;	K08155	;ko04721 Synaptic vesicle cycle;ko04726 Serotonergic synapse;ko04728 Dopaminergic synapse;ko05012 Parkinson disease;ko05030 Cocaine addiction;ko05031 Amphetamine addiction;ko05034 Alcoholism;
ENSMUSG00000055945	3656	10	0.16	8	0.14	19	0.33	31	0.5	27	0.45	31	0.41	20.4314	1.434	0.487912	2.93904	0.00329227	0.995702	Ups	17	8337459	8344113	+	Prr18	proline rich 18 [Source:MGI Symbol%3BAcc:MGI:2443403]	-	GO:0005783:endoplasmic reticulum;	-	-	-
ENSMUSG00000109819	2121	4	0.11	8	0.25	20	0.59	20	0.56	14	0.4	19	0.43	13.9622	1.44765	0.590984	2.44955	0.0143033	0.995702	Ups	8	34589420	34640316	-	B930018H19Rik	RIKEN cDNA B930018H19 gene [Source:MGI Symbol%3BAcc:MGI:5439417]	-	-	-	-	-
ENSMUSG00000116560	3159	4	0.07	4	0.08	13	0.26	13	0.24	13	0.25	9	0.14	9.27499	1.45219	0.716085	2.02795	0.0425653	0.995702	Ups	17	6511791	6528713	-	Gm2808	predicted gene 2808 [Source:MGI Symbol%3BAcc:MGI:3780977]	GO:0035556:intracellular signal transduction;GO:0016567:protein ubiquitination;	GO:0005737:cytoplasm;	-	-	-
ENSMUSG00000097532	2559	8	0.18	2	0.05	19	0.47	13	0.3	15	0.35	13	0.24	11.4722	1.4694	0.658387	2.23182	0.0256269	0.995702	Ups	3	95427671	95431087	+	Gm4349	predicted gene 4349 [Source:MGI Symbol%3BAcc:MGI:3782533]	GO:0034968:histone lysine methylation;GO:0001833:inner cell mass cell proliferation;GO:0006355:regulation of transcription, DNA-templated;GO:0060348:bone development;	GO:0005694:chromosome;GO:0005634:nucleus;	GO:0008270:zinc ion binding;GO:0018024:histone-lysine N-methyltransferase activity;GO:0003677:DNA binding;GO:0005515:protein binding;	K11421	;ko00310 Lysine degradation;ko01100 Metabolic pathways;ko04550 Signaling pathways regulating pluripotency of stem cells;
ENSMUSG00000083043	240	5	1.22	5	1.38	13	3.41	10	2.47	20	5.03	19	3.81	11.615	1.47108	0.642746	2.28874	0.0220944	0.995702	Ups	2	25543479	25543718	+	Gm13433	predicted gene 13433 [Source:MGI Symbol%3BAcc:MGI:3651454]	-	GO:0005743:mitochondrial inner membrane;	-	K02270	;ko00190 Oxidative phosphorylation;ko01100 Metabolic pathways;ko04260 Cardiac muscle contraction;ko04714 Thermogenesis;ko04932 Non-alcoholic fatty liver disease;ko05010 Alzheimer disease;ko05012 Parkinson disease;ko05014 Amyotrophic lateral sclerosis;ko05016 Huntington disease;ko05020 Prion disease;ko05022 Pathways of neurodegeneration - multiple diseases;
ENSMUSG00000025997	11613	3	0.02	8	0.05	23	0.12	11	0.06	15	0.08	22	0.09	13.3419	1.51722	0.622718	2.43645	0.0148322	0.995702	Ups	1	69531214	69687245	-	Ikzf2	IKAROS family zinc finger 2 [Source:MGI Symbol%3BAcc:MGI:1342541]	GO:0045944:positive regulation of transcription from RNA polymerase II promoter;	GO:0005634:nucleus;	GO:0008270:zinc ion binding;GO:0003677:DNA binding;GO:0046982:protein heterodimerization activity;GO:0042803:protein homodimerization activity;	K09220	-
ENSMUSG00000004098	6809	7	0.06	4	0.04	27	0.25	19	0.17	8	0.07	15	0.11	13.2203	1.52992	0.649819	2.35438	0.0185535	0.995702	Ups	9	20770050	20815067	-	Col5a3	collagen%2C type V%2C alpha 3 [Source:MGI Symbol%3BAcc:MGI:1858212]	GO:0007160:cell-matrix adhesion;GO:0030198:extracellular matrix organization;	GO:0005588:collagen type V trimer;	GO:0005198:structural molecule activity;GO:0008201:heparin binding;GO:0043394:proteoglycan binding;	K19721	;ko04974 Protein digestion and absorption;
ENSMUSG00000072949	3919	8	0.12	3	0.05	16	0.26	25	0.38	21	0.32	6	0.07	13.2505	1.54031	0.676034	2.27845	0.0226995	0.995702	Ups	12	84009490	84018371	+	Acot1	acyl-CoA thioesterase 1 [Source:MGI Symbol%3BAcc:MGI:1349396]	GO:0006637:acyl-CoA metabolic process;GO:0001676:long-chain fatty acid metabolic process;GO:0042760:very long-chain fatty acid catabolic process;GO:0001666:response to hypoxia;	GO:0005829:cytosol;GO:0005739:mitochondrion;	GO:0005102:receptor binding;GO:0016290:palmitoyl-CoA hydrolase activity;	K01068	;ko00062 Fatty acid elongation;ko01040 Biosynthesis of unsaturated fatty acids;ko01100 Metabolic pathways;ko01110 Biosynthesis of secondary metabolites;ko04913 Ovarian steroidogenesis;
ENSMUSG00000024235	4504	1	0.01	6	0.09	17	0.24	12	0.16	5	0.07	12	0.13	8.76192	1.54871	0.789173	1.96245	0.0497103	0.995702	Ups	18	4331327	4353015	-	Map3k8	mitogen-activated protein kinase kinase kinase 8 [Source:MGI Symbol%3BAcc:MGI:1346878]	GO:0007049:cell cycle;GO:0006468:protein phosphorylation;GO:0007165:signal transduction;	GO:0005737:cytoplasm;GO:0005829:cytosol;	GO:0005524:ATP binding;GO:0000287:magnesium ion binding;GO:0004709:MAP kinase kinase kinase activity;	K04415	;ko04010 MAPK signaling pathway;ko04620 Toll-like receptor signaling pathway;ko04660 T cell receptor signaling pathway;ko04668 TNF signaling pathway;
ENSMUSG00000016763	9829	10	0.06	8	0.05	37	0.24	23	0.14	29	0.18	27	0.13	21.9866	1.55168	0.488051	3.17934	0.00147611	0.995702	Ups	15	83604999	83725021	-	Scube1	signal peptide%2C CUB domain%2C EGF-like 1 [Source:MGI Symbol%3BAcc:MGI:1890616]	GO:0051260:protein homooligomerization;	GO:0005576:extracellular region;GO:0009897:external side of plasma membrane;GO:0005615:extracellular space;GO:0019897:extrinsic component of plasma membrane;	GO:0046982:protein heterodimerization activity;GO:0005509:calcium ion binding;GO:0042802:identical protein binding;	-	-
ENSMUSG00000086047	1157	5	0.25	4	0.23	14	0.76	11	0.56	17	0.89	17	0.71	11.0067	1.56081	0.661256	2.36038	0.0182563	0.995702	Ups	5	117115218	117118723	+	9530046B11Rik	RIKEN cDNA 9530046B11 gene [Source:MGI Symbol%3BAcc:MGI:1925671]	-	-	-	-	-
ENSMUSG00000031734	2762	4	0.08	4	0.1	21	0.48	5	0.11	9	0.2	18	0.31	9.84235	1.56676	0.743629	2.10691	0.0351257	0.995702	Ups	8	91798525	91802067	-	Irx3	Iroquois related homeobox 3 [Source:MGI Symbol%3BAcc:MGI:1197522]	GO:0007498:mesoderm development;GO:0045666:positive regulation of neuron differentiation;GO:0045665:negative regulation of neuron differentiation;GO:0045664:regulation of neuron differentiation;	GO:0030424:axon;GO:0005737:cytoplasm;GO:0005634:nucleus;GO:0044424:intracellular part;	-	-	-
ENSMUSG00000050345	1432	7	0.29	3	0.14	39	1.72	8	0.33	9	0.38	7	0.24	12.3242	1.57919	0.772881	2.04326	0.041027	0.995702	Ups	13	60842612	60864475	-	4930486L24Rik	RIKEN cDNA 4930486L24 gene [Source:MGI Symbol%3BAcc:MGI:1922258]	GO:0006508:proteolysis;	GO:0005576:extracellular region;GO:0030054:cell junction;	GO:0008234:cysteine-type peptidase activity;	K01365	;ko04140 Autophagy - animal;ko04142 Lysosome;ko04145 Phagosome;ko04210 Apoptosis;ko04612 Antigen processing and presentation;ko05205 Proteoglycans in cancer;ko05323 Rheumatoid arthritis;ko05418 Fluid shear stress and atherosclerosis;
ENSMUSG00000021057	6824	3	0.03	7	0.07	8	0.07	23	0.2	25	0.22	15	0.11	13.3114	1.67109	0.661535	2.52607	0.0115345	0.995702	Ups	12	76324891	76334153	+	Akap5	A kinase (PRKA) anchor protein 5 [Source:MGI Symbol%3BAcc:MGI:2685104]	GO:0010524:positive regulation of calcium ion transport into cytosol;GO:0021766:hippocampus development;GO:0043624:cellular protein complex disassembly;GO:0051533:positive regulation of NFAT protein import into nucleus;GO:0014850:response to muscle activity;GO:0050775:positive regulation of dendrite morphogenesis;GO:0043267:negative regulation of potassium ion transport;GO:0021510:spinal cord dev…	GO:0043198:dendritic shaft;GO:0014069:postsynaptic density;GO:0043234:protein complex;GO:0016323:basolateral plasma membrane;GO:0031527:filopodium membrane;GO:0048471:perinuclear region of cytoplasm;GO:0032590:dendrite membrane;GO:0032591:dendritic spine membrane;GO:0043025:neuronal cell body;GO:0032279:asymmetric synapse;	GO:0008179:adenylate cyclase binding;GO:0032403:protein complex binding;GO:0019904:protein domain specific binding;GO:0001664:G-protein coupled receptor binding;GO:0019901:protein kinase binding;GO:0005516:calmodulin binding;GO:0045296:cadherin binding;GO:0050811:GABA receptor binding;GO:0034237:protein kinase A regulatory subunit binding;GO:0030346:protein phosphatase 2B binding;GO:0003779:actin…	K16522	-
ENSMUSG00000034071	2636	5	0.11	3	0.08	11	0.26	12	0.27	19	0.44	15	0.27	10.5278	1.68856	0.694951	2.42975	0.0151094	0.995702	Ups	7	12415153	12422751	-	Zfp551	zinc fingr protein 551 [Source:MGI Symbol%3BAcc:MGI:3588205]	GO:0006355:regulation of transcription, DNA-templated;	GO:0005634:nucleus;	GO:0003676:nucleic acid binding;GO:0008270:zinc ion binding;	K09228	;ko05168 Herpes simplex virus 1 infection;
ENSMUSG00000105914	269	2	0.44	6	1.48	17	3.98	12	2.65	14	3.14	17	3.05	11.086	1.73997	0.687514	2.53082	0.0113798	0.995702	Ups	3	117222960	117223602	-	Gm19243	predicted gene%2C 19243 [Source:MGI Symbol%3BAcc:MGI:5011428]	-	-	-	K02978	;ko03010 Ribosome;ko05171 Coronavirus disease - COVID-19;
ENSMUSG00000101331	697	3	0.25	2	0.19	5	0.45	14	1.19	9	0.78	9	0.62	6.84625	1.74849	0.877354	1.99291	0.0462709	0.995702	Ups	Y	8381405	8382101	-	Gm28148	predicted gene 28148 [Source:MGI Symbol%3BAcc:MGI:5578854]	-	-	-	-	-
ENSMUSG00000105511	407	7	1.01	2	0.33	15	2.32	17	2.48	15	2.22	27	3.2	13.1742	1.8859	0.646299	2.918	0.00352284	0.995702	Ups	3	143603805	143624575	+	Gm33758	predicted gene%2C 33758 [Source:MGI Symbol%3BAcc:MGI:5592917]	-	-	-	-	-
ENSMUSG00000058620	4014	3	0.04	1	0.02	8	0.13	10	0.15	6	0.09	9	0.11	5.99668	1.91001	0.94839	2.01395	0.0440149	0.995702	Ups	2	127363208	127367221	+	Adra2b	adrenergic receptor%2C alpha 2b [Source:MGI Symbol%3BAcc:MGI:87935]	GO:0001525:angiogenesis;GO:0003056:regulation of vascular smooth muscle contraction;GO:0035625:epidermal growth factor-activated receptor transactivation by G-protein coupled receptor signaling pathway;GO:0032148:activation of protein kinase B activity;GO:0007565:female pregnancy;GO:0045777:positive regulation of blood pressure;GO:0070474:positive regulation of uterine smooth muscle contraction;G…	GO:0016021:integral component of membrane;GO:0005886:plasma membrane;	GO:0051379:epinephrine binding;GO:0004938:alpha2-adrenergic receptor activity;	K04139	;ko04022 cGMP-PKG signaling pathway;ko04080 Neuroactive ligand-receptor interaction;
ENSMUSG00000118026	650	0	0	4	0.41	7	0.68	11	1	7	0.65	10	0.74	6.36463	1.94879	0.947002	2.05786	0.0396039	0.995702	Ups	17	34127920	34129410	-	Gm50335	predicted gene%2C 50335 [Source:MGI Symbol%3BAcc:MGI:6303206]	-	-	-	-	-
ENSMUSG00000018012	1293	4	0.18	4	0.2	20	0.97	6	0.28	21	0.98	25	0.93	12.7615	2.00072	0.696277	2.87346	0.00406006	0.995702	Ups	11	120721470	120723969	+	Rac3	Rac family small GTPase 3 [Source:MGI Symbol%3BAcc:MGI:2180784]	GO:0060744:mammary gland branching involved in thelarche;GO:0045618:positive regulation of keratinocyte differentiation;GO:0050885:neuromuscular process controlling balance;GO:0035624:receptor transactivation;GO:0030521:androgen receptor signaling pathway;GO:0030031:cell projection assembly;GO:0031175:neuron projection development;GO:0035264:multicellular organism growth;GO:0044255:cellular lipid…	GO:0030426:growth cone;GO:0030027:lamellipodium;GO:0005829:cytosol;GO:0005654:nucleoplasm;GO:0012505:endomembrane system;GO:0005886:plasma membrane;GO:0031941:filamentous actin;GO:0005730:nucleolus;GO:0043025:neuronal cell body;	GO:0004871:signal transducer activity;GO:0005525:GTP binding;GO:0047485:protein N-terminus binding;GO:0003713:transcription coactivator activity;GO:0050681:androgen receptor binding;GO:0016922:ligand-dependent nuclear receptor binding;GO:0003682:chromatin binding;GO:0046966:thyroid hormone receptor binding;GO:0003924:GTPase activity;GO:0046983:protein dimerization activity;GO:0004402:histone acet…	K07861	;ko04010 MAPK signaling pathway;ko04014 Ras signaling pathway;ko04015 Rap1 signaling pathway;ko04024 cAMP signaling pathway;ko04062 Chemokine signaling pathway;ko04071 Sphingolipid signaling pathway;ko04310 Wnt signaling pathway;ko04360 Axon guidance;ko04370 VEGF signaling pathway;ko04510 Focal adhesion;ko04520 Adherens junction;ko04650 Natural killer cell mediated cytotoxicity;ko04662 B cell rec…
ENSMUSG00000114839	1153	4	0.2	2	0.11	20	1.09	9	0.46	10	0.52	15	0.63	9.73694	2.0322	0.778586	2.61012	0.00905105	0.995702	Ups	13	66738371	66741313	-	Gm40989	predicted gene%2C 40989 [Source:MGI Symbol%3BAcc:MGI:5623874]	-	-	-	K09228	;ko05168 Herpes simplex virus 1 infection;
ENSMUSG00000049152	3102	3	0.06	2	0.04	17	0.35	8	0.15	13	0.25	8	0.12	8.43291	2.08014	0.847691	2.45389	0.0141319	0.995702	Ups	15	9335550	9370955	+	Ugt3a2	UDP glycosyltransferases 3 family%2C polypeptide A2 [Source:MGI Symbol%3BAcc:MGI:2145969]	GO:0071412:cellular response to genistein;GO:0008152:metabolic process;	GO:0016021:integral component of membrane;	GO:0015020:glucuronosyltransferase activity;	-	-
ENSMUSG00000006154	6036	2	0.02	3	0.03	23	0.24	1	0.01	6	0.06	18	0.14	8.4859	2.08739	0.943257	2.21297	0.0269	0.995702	Ups	7	4460674	4480487	+	Eps8l1	EPS8-like 1 [Source:MGI Symbol%3BAcc:MGI:1914675]	GO:0016601:Rac protein signal transduction;	GO:0005737:cytoplasm;GO:0001726:ruffle;	GO:0051015:actin filament binding;	K17277	-
ENSMUSG00000021359	4903	0	0	5	0.07	16	0.21	11	0.13	13	0.16	8	0.08	8.84459	2.10909	0.850432	2.48003	0.0131373	0.995702	Ups	13	40715302	40738376	-	Tfap2a	transcription factor AP-2%2C alpha [Source:MGI Symbol%3BAcc:MGI:104671]	GO:0030501:positive regulation of bone mineralization;GO:0010172:embryonic body morphogenesis;GO:0021623:oculomotor nerve formation;GO:0021559:trigeminal nerve development;GO:0071281:cellular response to iron ion;GO:0043525:positive regulation of neuron apoptotic process;GO:0043588:skin development;GO:0021506:anterior neuropore closure;GO:0007605:sensory perception of sound;GO:0060235:lens induct…	GO:0005829:cytosol;GO:0005667:transcription factor complex;GO:0005794:Golgi apparatus;GO:0005634:nucleus;GO:0005813:centrosome;GO:0005730:nucleolus;	GO:0000979:RNA polymerase II core promoter sequence-specific DNA binding;GO:0000980:RNA polymerase II distal enhancer sequence-specific DNA binding;GO:0008134:transcription factor binding;GO:0001106:RNA polymerase II transcription corepressor activity;GO:0000978:RNA polymerase II core promoter proximal region sequence-specific DNA binding;GO:0001105:RNA polymerase II transcription coactivator act…	K09176	-
ENSMUSG00000047230	3325	2	0.04	2	0.04	2	0.04	11	0.2	7	0.13	21	0.3	6.9227	2.14806	0.974104	2.20517	0.0274424	0.995702	Ups	X	139800828	139811386	+	Cldn2	claudin 2 [Source:MGI Symbol%3BAcc:MGI:1276110]	GO:0016338:calcium-independent cell-cell adhesion via plasma membrane cell-adhesion molecules;	GO:0016021:integral component of membrane;GO:0005923:bicellular tight junction;GO:0005886:plasma membrane;	GO:0005198:structural molecule activity;GO:0042802:identical protein binding;	K06087	;ko04514 Cell adhesion molecules;ko04530 Tight junction;ko04670 Leukocyte transendothelial migration;ko05130 Pathogenic Escherichia coli infection;ko05160 Hepatitis C;
ENSMUSG00000067261	2324	3	0.08	0	0	11	0.3	9	0.23	5	0.13	4	0.08	5.32125	2.18694	1.09908	1.9898	0.0466132	0.995702	Ups	4	99656299	99658622	+	Foxd3	forkhead box D3 [Source:MGI Symbol%3BAcc:MGI:1347473]	GO:0001829:trophectodermal cell differentiation;GO:0050935:iridophore differentiation;GO:0000122:negative regulation of transcription from RNA polymerase II promoter;GO:0001822:kidney development;GO:0001892:embryonic placenta development;GO:0051216:cartilage development;GO:0007389:pattern specification process;GO:0001755:neural crest cell migration;GO:0001658:branching involved in ureteric bud mo…	GO:0005667:transcription factor complex;GO:0000790:nuclear chromatin;	GO:0001227:RNA polymerase II transcription regulatory region sequence-specific DNA binding transcription factor activity involved in negative regulation of transcription;GO:0000977:RNA polymerase II regulatory region sequence-specific DNA binding;GO:0003705:RNA polymerase II distal enhancer sequence-specific DNA binding transcription factor activity;GO:0003690:double-stranded DNA binding;GO:00081…	K09397	-
ENSMUSG00000106996	1302	0	0	3	0.15	7	0.34	13	0.59	1	0.05	11	0.41	5.66067	2.22465	1.11442	1.99624	0.0459078	0.995702	Ups	5	77687376	77689212	+	Gm31049	predicted gene%2C 31049 [Source:MGI Symbol%3BAcc:MGI:5590208]	GO:0016310:phosphorylation;	-	GO:0004672:protein kinase activity;GO:0000166:nucleotide binding;	-	-
ENSMUSG00000066760	5488	2	0.02	1	0.01	15	0.17	2	0.02	5	0.05	10	0.09	5.64563	2.27216	1.0986	2.06824	0.0386172	0.995702	Ups	7	17074040	17133450	+	Psg16	pregnancy specific glycoprotein 16 [Source:MGI Symbol%3BAcc:MGI:1347249]	GO:0007565:female pregnancy;	-	-	K06499	-
ENSMUSG00000034384	2314	2	0.05	2	0.06	8	0.22	14	0.36	14	0.37	7	0.15	7.75983	2.29764	0.915436	2.50989	0.012077	0.995702	Ups	5	106452523	106458166	-	Barhl2	BarH like homeobox 2 [Source:MGI Symbol%3BAcc:MGI:1859314]	GO:0001764:neuron migration;GO:0045727:positive regulation of translation;GO:0001709:cell fate determination;GO:0045944:positive regulation of transcription from RNA polymerase II promoter;GO:0030516:regulation of axon extension;	GO:0005634:nucleus;	GO:0001077:RNA polymerase II core promoter proximal region sequence-specific DNA binding transcription factor activity involved in positive regulation of transcription;GO:0043565:sequence-specific DNA binding;	K09360	-
ENSMUSG00000010311	2575	4	0.09	2	0.05	13	0.32	14	0.32	16	0.38	25	0.47	11.709	2.33869	0.738418	3.16717	0.0015393	0.995702	Ups	1	133897199	133907999	-	Optc	opticin [Source:MGI Symbol%3BAcc:MGI:2151113]	-	GO:0005578:proteinaceous extracellular matrix;	-	K08128	-
ENSMUSG00000083816	1057	1	0.06	2	0.13	11	0.66	5	0.28	12	0.69	7	0.32	6.24136	2.40084	1.0383	2.31227	0.0207627	0.995702	Ups	4	132884763	132886626	+	Gm13033	predicted gene 13033 [Source:MGI Symbol%3BAcc:MGI:3649305]	-	-	-	K11987	;ko00590 Arachidonic acid metabolism;ko01100 Metabolic pathways;ko04064 NF-kappa B signaling pathway;ko04370 VEGF signaling pathway;ko04625 C-type lectin receptor signaling pathway;ko04657 IL-17 signaling pathway;ko04668 TNF signaling pathway;ko04723 Retrograde endocannabinoid signaling;ko04726 Serotonergic synapse;ko04913 Ovarian steroidogenesis;ko04921 Oxytocin signaling pathway;ko04923 Regulat…
ENSMUSG00000106206	921	1	0.06	2	0.14	8	0.55	10	0.64	8	0.52	10	0.52	6.31859	2.42767	1.01753	2.38586	0.0170393	0.995702	Ups	5	113165314	113166234	-	Gm43094	predicted gene 43094 [Source:MGI Symbol%3BAcc:MGI:5663231]	-	-	-	-	-
ENSMUSG00000042092	724	0	0	2	0.18	6	0.52	2	0.16	12	1	6	0.4	4.55551	2.52844	1.27373	1.98506	0.0471376	0.995702	Ups	3	92679247	92680918	+	Lce1c	late cornified envelope 1C [Source:MGI Symbol%3BAcc:MGI:1920969]	-	-	-	-	-
ENSMUSG00000112494	1767	1	0.03	1	0.04	6	0.21	4	0.13	9	0.31	11	0.3	5.05028	2.73364	1.22051	2.23975	0.0251069	0.995702	Ups	10	13927198	13928964	-	4930444K16Rik	RIKEN cDNA 4930444K16 gene [Source:MGI Symbol%3BAcc:MGI:1923044]	-	-	-	-	-
ENSMUSG00000099782	923	2	0.13	0	0	8	0.55	15	0.96	4	0.26	2	0.1	5.22831	2.78812	1.2917	2.15849	0.0308901	0.995702	Ups	Y	73669315	73695486	+	Gm20903	predicted gene%2C 20903 [Source:MGI Symbol%3BAcc:MGI:5434259]	-	-	-	-	-
ENSMUSG00000043999	2926	1	0.02	1	0.02	13	0.28	7	0.14	4	0.08	9	0.15	5.68943	2.90179	1.21222	2.39378	0.0166758	0.995702	Ups	11	30885358	30893729	+	Gpr75	G protein-coupled receptor 75 [Source:MGI Symbol%3BAcc:MGI:2441843]	-	GO:0016021:integral component of membrane;	GO:0004930:G-protein coupled receptor activity;	K08417	-
ENSMUSG00000105156	296	2	0.4	0	0	3	0.64	8	1.6	15	3.06	8	1.3	5.77908	2.95705	1.23292	2.39841	0.0164665	0.995702	Ups	5	22563957	22564252	+	Gm9057	predicted gene 9057 [Source:MGI Symbol%3BAcc:MGI:3643991]	GO:0006355:regulation of transcription, DNA-templated;GO:0070979:protein K11-linked ubiquitination;GO:0071385:cellular response to glucocorticoid stimulus;GO:0008283:cell proliferation;	GO:0005737:cytoplasm;GO:0005634:nucleus;	GO:0031625:ubiquitin protein ligase binding;GO:0004842:ubiquitin-protein transferase activity;GO:0003713:transcription coactivator activity;	K04552	;ko04120 Ubiquitin mediated proteolysis;ko05012 Parkinson disease;ko05022 Pathways of neurodegeneration - multiple diseases;
ENSMUSG00000025644	2010	1	0.03	1	0.03	11	0.34	7	0.21	8	0.24	9	0.22	6.00198	2.98494	1.18668	2.51536	0.0118911	0.995702	Ups	9	109093844	109097796	-	Gm7628	predicted gene 7628 [Source:MGI Symbol%3BAcc:MGI:3643956]	-	-	-	-	-
ENSMUSG00000082833	190	1	0.31	0	0	1	0.33	5	1.56	10	3.18	6	1.52	3.65541	3.30578	1.65966	1.99184	0.0463891	0.995702	Ups	4	135307781	135307970	-	Gm12982	predicted gene 12982 [Source:MGI Symbol%3BAcc:MGI:3651381]	-	-	-	-	-
ENSMUSG00000113938	408	1	0.14	0	0	1	0.15	9	1.31	6	0.89	6	0.71	3.68087	3.31267	1.65488	2.00176	0.0453101	0.995702	Ups	12	88064368	88064775	-	Gm46996	predicted gene 46996 [Source:MGI Symbol%3BAcc:MGI:5908120]	GO:0006334:nucleosome assembly;	GO:0000786:nucleosome;GO:0005634:nucleus;	GO:0003677:DNA binding;GO:0046982:protein heterodimerization activity;	K11253	;ko04613 Neutrophil extracellular trap formation;ko05034 Alcoholism;ko05131 Shigellosis;ko05202 Transcriptional misregulation in cancer;ko05322 Systemic lupus erythematosus;
ENSMUSG00000049281	5461	1	0.01	4	0.05	76	0.88	9	0.1	12	0.13	12	0.11	19.2965	3.32427	1.38752	2.39583	0.0165827	0.995702	Ups	9	40269217	40291618	+	Scn3b	sodium channel%2C voltage-gated%2C type III%2C beta [Source:MGI Symbol%3BAcc:MGI:1918882]	GO:0086070:SA node cell to atrial cardiac muscle cell communication;GO:0086091:regulation of heart rate by cardiac conduction;GO:0086005:ventricular cardiac muscle cell action potential;GO:0035725:sodium ion transmembrane transport;GO:2000649:regulation of sodium ion transmembrane transporter activity;GO:0010765:positive regulation of sodium ion transport;GO:0010460:positive regulation of heart r…	GO:0001518:voltage-gated sodium channel complex;GO:0030018:Z disc;	GO:0017080:sodium channel regulator activity;GO:0086006:voltage-gated sodium channel activity involved in cardiac muscle cell action potential;GO:0044325:ion channel binding;	K04847	-
ENSMUSG00000061728	1763	0	0	1	0.04	3	0.11	6	0.2	7	0.24	7	0.19	3.83751	3.35529	1.61387	2.07904	0.037614	0.995702	Ups	17	34532877	34547651	-	Btnl7-ps	butyrophilin-like 7%2C pseudogene [Source:MGI Symbol%3BAcc:MGI:2388054]	-	GO:0016021:integral component of membrane;	-	K06712	-
ENSMUSG00000040258	1675	0	0	1	0.04	4	0.15	5	0.18	8	0.29	9	0.26	4.27365	3.52361	1.59347	2.21128	0.0270162	0.995702	Ups	10	127525473	127534559	-	Nxph4	neurexophilin 4 [Source:MGI Symbol%3BAcc:MGI:1336197]	-	-	GO:0005102:receptor binding;	K16656	-
ENSMUSG00000029360	3004	0	0	1	0.02	8	0.17	5	0.1	8	0.16	5	0.08	4.43337	3.56078	1.59032	2.23904	0.0251535	0.995702	Ups	5	118065360	118069710	+	Gm9754	predicted gene 9754 [Source:MGI Symbol%3BAcc:MGI:3704256]	-	-	-	-	-
ENSMUSG00000071141	321	1	0.18	0	0	9	1.77	8	1.48	6	1.13	4	0.6	4.63388	3.64077	1.59158	2.28752	0.0221657	0.995702	Ups	6	136488807	136489127	+	Rpl36a-ps3	ribosomal protein L36A%2C pseudogene 3 [Source:MGI Symbol%3BAcc:MGI:3642503]	GO:0006412:translation;	GO:0005840:ribosome;	GO:0003735:structural constituent of ribosome;	K02929	;ko03010 Ribosome;ko05171 Coronavirus disease - COVID-19;
ENSMUSG00000104351	1559	0	0	0	0	2	0.08	2	0.08	3	0.12	4	0.12	1.72371	3.72722	1.87909	1.98352	0.0473095	0.995702	Ups	1	172513249	172514807	+	Gm37125	predicted gene%2C 37125 [Source:MGI Symbol%3BAcc:MGI:5610353]	-	-	-	-	-
ENSMUSG00000027273	6791	0	0	0	0	3	0.03	2	0.02	2	0.02	4	0.03	1.73263	3.73212	1.87791	1.98738	0.0468802	0.995702	Ups	2	136713453	136782428	+	Snap25	synaptosomal-associated protein 25 [Source:MGI Symbol%3BAcc:MGI:98331]	GO:0014047:glutamate secretion;GO:0030431:sleep;GO:0006112:energy reserve metabolic process;GO:0050796:regulation of insulin secretion;GO:0016197:endosomal transport;GO:0007616:long-term memory;GO:0046887:positive regulation of hormone secretion;GO:0016081:synaptic vesicle docking;GO:0001504:neurotransmitter uptake;GO:0044281:small molecule metabolic process;GO:0048791:calcium ion-dependent exocy…	GO:0045121:membrane raft;GO:0044295:axonal growth cone;GO:0005802:trans-Golgi network;GO:0030027:lamellipodium;GO:0015629:actin cytoskeleton;GO:0070032:synaptobrevin 2-SNAP-25-syntaxin-1a-complexin I complex;GO:0030175:filopodium;GO:0070033:synaptobrevin 2-SNAP-25-syntaxin-1a-complexin II complex;GO:0031083:BLOC-1 complex;GO:0043025:neuronal cell body;GO:0005768:endosome;GO:0030054:cell junction;…	GO:0047485:protein N-terminus binding;GO:0017022:myosin binding;GO:0019904:protein domain specific binding;GO:0017075:syntaxin-1 binding;GO:0005249:voltage-gated potassium channel activity;GO:0000149:SNARE binding;	K18211	;ko04721 Synaptic vesicle cycle;ko04911 Insulin secretion;
ENSMUSG00000038155	1113	0	0	0	0	2	0.11	4	0.21	1	0.05	4	0.17	1.73644	3.73407	1.89747	1.96792	0.0490773	0.995702	Ups	19	4040285	4046023	-	Gstp2	glutathione S-transferase%2C pi 2 [Source:MGI Symbol%3BAcc:MGI:95864]	GO:0043066:negative regulation of apoptotic process;GO:2000469:negative regulation of peroxidase activity;GO:0070373:negative regulation of ERK1 and ERK2 cascade;GO:0035726:common myeloid progenitor cell proliferation;GO:0032930:positive regulation of superoxide anion generation;GO:2000429:negative regulation of neutrophil aggregation;GO:0032873:negative regulation of stress-activated MAPK cascad…	GO:0005829:cytosol;GO:0005886:plasma membrane;GO:0005634:nucleus;GO:0097057:TRAF2-GSTP1 complex;GO:0005739:mitochondrion;	GO:0019207:kinase regulator activity;GO:0008144:drug binding;GO:0035731:dinitrosyl-iron complex binding;GO:0035730:S-nitrosoglutathione binding;GO:0008432:JUN kinase binding;GO:0043295:glutathione binding;GO:0004364:glutathione transferase activity;	K00799	;ko00480 Glutathione metabolism;ko00980 Metabolism of xenobiotics by cytochrome P450;ko00982 Drug metabolism - cytochrome P450;ko00983 Drug metabolism - other enzymes;ko01100 Metabolic pathways;ko01524 Platinum drug resistance;ko04212 Longevity regulating pathway - worm;ko05200 Pathways in cancer;ko05204 Chemical carcinogenesis;ko05225 Hepatocellular carcinoma;ko05418 Fluid shear stress and ather…
ENSMUSG00000084228	1155	0	0	0	0	3	0.16	1	0.05	4	0.21	3	0.13	1.75727	3.74697	1.88793	1.98469	0.0471788	0.995702	Ups	1	107020137	107025325	-	Gm8080	predicted gene 8080 [Source:MGI Symbol%3BAcc:MGI:3646133]	GO:0010951:negative regulation of endopeptidase activity;GO:0045861:negative regulation of proteolysis;GO:0009615:response to virus;	GO:0070062:extracellular exosome;	GO:0001618:virus receptor activity;GO:0004867:serine-type endopeptidase inhibitor activity;	K13963	;ko05146 Amoebiasis;
ENSMUSG00000095347	110	0	0	0	0	5	2.86	1	0.54	2	1.1	3	1.31	1.77512	3.75688	1.89672	1.98073	0.047622	0.995702	Ups	16	5227920	5228029	+	Gm26095	predicted gene%2C 26095 [Source:MGI Symbol%3BAcc:MGI:5455872]	-	-	-	-	-
ENSMUSG00000077459	132	0	0	0	0	1	0.48	3	1.35	5	2.29	2	0.73	1.78317	3.7627	1.89587	1.98468	0.0471798	0.995702	Ups	3	67573160	67573291	-	Gm25919	predicted gene%2C 25919 [Source:MGI Symbol%3BAcc:MGI:5455696]	-	-	-	-	-
ENSMUSG00000112726	426	0	0	0	0	6	0.89	1	0.14	3	0.43	1	0.11	1.84606	3.79942	1.9154	1.98361	0.047299	0.995702	Ups	10	67436090	67443429	-	Gm47531	predicted gene%2C 47531 [Source:MGI Symbol%3BAcc:MGI:6096535]	-	-	-	-	-
ENSMUSG00000113200	2742	0	0	0	0	6	0.14	3	0.06	1	0.02	1	0.02	1.85878	3.80647	1.91385	1.98891	0.0467114	0.995702	Ups	12	111091200	111093941	+	Gm48632	predicted gene%2C 48632 [Source:MGI Symbol%3BAcc:MGI:6098236]	-	-	-	-	-
ENSMUSG00000086679	535	0	0	0	0	2	0.24	3	0.33	1	0.11	6	0.54	1.83325	3.82559	1.88007	2.03481	0.0418699	0.995702	Ups	3	126667329	126669044	-	Gm15551	predicted gene 15551 [Source:MGI Symbol%3BAcc:MGI:3783000]	-	-	-	-	-
ENSMUSG00000102894	889	0	0	0	0	3	0.21	0	0	4	0.27	5	0.27	1.85409	3.83662	1.92203	1.99613	0.0459198	0.995702	Ups	2	11332825	11333713	+	Gm37851	predicted gene%2C 37851 [Source:MGI Symbol%3BAcc:MGI:5611079]	-	-	-	-	-
ENSMUSG00000081026	1869	0	0	0	0	2	0.07	0	0	7	0.23	3	0.08	1.90718	3.86752	1.93989	1.99368	0.0461866	0.995702	Ups	4	15819074	15821370	-	Gm11855	predicted gene 11855 [Source:MGI Symbol%3BAcc:MGI:3649313]	GO:0045910:negative regulation of DNA recombination;GO:0008340:determination of adult lifespan;GO:0007131:reciprocal meiotic recombination;GO:0000710:meiotic mismatch repair;GO:0008630:intrinsic apoptotic signaling pathway in response to DNA damage;GO:0009411:response to UV;GO:0016446:somatic hypermutation of immunoglobulin genes;GO:0051096:positive regulation of helicase activity;GO:0043570:main…	GO:0000790:nuclear chromatin;GO:0032301:MutSalpha complex;	GO:0032138:single base insertion or deletion binding;GO:0008094:DNA-dependent ATPase activity;GO:0003684:damaged DNA binding;GO:0000400:four-way junction DNA binding;GO:0003682:chromatin binding;GO:0032137:guanine/thymine mispair binding;GO:0005524:ATP binding;	K08737	;ko01524 Platinum drug resistance;ko03430 Mismatch repair;ko05200 Pathways in cancer;ko05210 Colorectal cancer;
ENSMUSG00000113632	550	0	0	0	0	1	0.11	7	0.76	1	0.11	3	0.26	1.94281	3.88647	1.89682	2.04894	0.0404675	0.995702	Ups	12	24176380	24179269	-	Gm47446	predicted gene%2C 47446 [Source:MGI Symbol%3BAcc:MGI:6096401]	-	-	-	-	-
ENSMUSG00000117853	9118	0	0	0	0	1	0.01	2	0.01	7	0.05	2	0.01	1.942	3.88702	1.88434	2.06281	0.039131	0.995702	Ups	7	13159568	13185864	+	Vmn1r88	vomeronasal 1 receptor%2C 88 [Source:MGI Symbol%3BAcc:MGI:3852416]	GO:0007186:G-protein coupled receptor signaling pathway;GO:0007219:Notch signaling pathway;GO:0000463:maturation of LSU-rRNA from tricistronic rRNA transcript (SSU-rRNA, 5.8S rRNA, LSU-rRNA);GO:0008283:cell proliferation;GO:0000466:maturation of 5.8S rRNA from tricistronic rRNA transcript (SSU-rRNA, 5.8S rRNA, LSU-rRNA);	GO:0016021:integral component of membrane;GO:0070545:PeBoW complex;GO:0030687:preribosome, large subunit precursor;GO:0005654:nucleoplasm;	GO:0016503:pheromone receptor activity;GO:0005515:protein binding;	K04614;K14863	-
ENSMUSG00000097386	1581	0	0	0	0	5	0.2	3	0.11	1	0.04	3	0.09	1.95304	3.89101	1.85401	2.0987	0.0358433	0.995702	Ups	11	69120054	69122589	-	9130213A22Rik	RIKEN cDNA 9130213A22 gene [Source:MGI Symbol%3BAcc:MGI:3642718]	-	-	-	-	-
ENSMUSG00000114033	613	0	0	0	0	3	0.31	3	0.29	4	0.39	2	0.16	1.96621	3.89825	1.83049	2.12962	0.033203	0.995702	Ups	12	25181768	25189630	+	Gm47705	predicted gene%2C 47705 [Source:MGI Symbol%3BAcc:MGI:6096822]	-	-	-	-	-
ENSMUSG00000051729	2982	0	0	0	0	3	0.06	2	0.04	0	0	8	0.13	1.93899	3.91237	1.92881	2.02838	0.0425213	0.995702	Ups	14	13157388	13284638	-	Gm5087	predicted gene 5087 [Source:MGI Symbol%3BAcc:MGI:3643653]	-	-	-	-	-
ENSMUSG00000093503	1015	0	0	0	0	2	0.12	4	0.23	5	0.3	1	0.05	1.99466	3.91445	1.85696	2.10799	0.0350317	0.995702	Ups	3	64328660	64332853	+	Vmn2r-ps4	vomeronasal 2%2C receptor%2C pseudogene 4 [Source:MGI Symbol%3BAcc:MGI:3757669]	-	GO:0005938:cell cortex;	-	K04613	-
ENSMUSG00000068303	3437	0	0	0	0	1	0.02	1	0.02	5	0.09	6	0.08	1.9768	3.93624	1.87185	2.10286	0.0354778	0.995702	Ups	6	85152621	85156223	+	Spr-ps1	sepiapterin reductase pseudogene 1 [Source:MGI Symbol%3BAcc:MGI:1345187]	GO:0007204:positive regulation of cytosolic calcium ion concentration;GO:0042713:sperm ejaculation;GO:0032230:positive regulation of synaptic transmission, GABAergic;GO:0010193:response to ozone;GO:0002687:positive regulation of leukocyte migration;GO:0006558:L-phenylalanine metabolic process;GO:0070474:positive regulation of uterine smooth muscle contraction;GO:0045760:positive regulation of act…	GO:0009986:cell surface;GO:0005886:plasma membrane;GO:0016021:integral component of membrane;GO:0005739:mitochondrion;GO:0030425:dendrite;GO:0044297:cell body;	GO:0016496:substance P receptor activity;GO:0042803:protein homodimerization activity;GO:0004757:sepiapterin reductase activity;GO:0000166:nucleotide binding;	K00072	;ko00790 Folate biosynthesis;ko01100 Metabolic pathways;ko01240 Biosynthesis of cofactors;
ENSMUSG00000108957	4465	0	0	0	0	1	0.01	4	0.05	3	0.04	5	0.05	2.0269	3.96291	1.83085	2.16452	0.0304248	0.995702	Ups	7	51855585	51860049	+	Gm45235	predicted gene 45235 [Source:MGI Symbol%3BAcc:MGI:5753811]	-	-	-	-	-
ENSMUSG00000114291	1300	0	0	0	0	4	0.19	1	0.05	3	0.14	5	0.19	2.03457	3.96649	1.83018	2.16726	0.0302148	0.995702	Ups	17	66738754	66746047	+	Gm47471	predicted gene%2C 47471 [Source:MGI Symbol%3BAcc:MGI:6096440]	-	-	-	-	-
ENSMUSG00000000889	2692	0	0	0	0	4	0.09	4	0.09	0	0	5	0.09	2.05367	3.97512	1.88044	2.11393	0.0345215	0.995702	Ups	2	27165233	27183200	+	Dbh	dopamine beta hydroxylase [Source:MGI Symbol%3BAcc:MGI:94864]	GO:0042127:regulation of cell proliferation;GO:0007626:locomotory behavior;GO:0042420:dopamine catabolic process;GO:0001975:response to amphetamine;GO:0048149:behavioral response to ethanol;GO:0042981:regulation of apoptotic process;GO:0007613:memory;GO:0008542:visual learning;GO:0060348:bone development;GO:0042309:homoiothermy;GO:0046333:octopamine metabolic process;GO:0050909:sensory perception…	GO:0030658:transport vesicle membrane;GO:0043196:varicosity;GO:0042584:chromaffin granule membrane;GO:0016021:integral component of membrane;GO:0030425:dendrite;GO:0043025:neuronal cell body;GO:0045177:apical part of cell;GO:0043195:terminal bouton;GO:0034466:chromaffin granule lumen;	GO:0004500:dopamine beta-monooxygenase activity;GO:0031418:L-ascorbic acid binding;GO:0005507:copper ion binding;	K00503	;ko00350 Tyrosine metabolism;ko01100 Metabolic pathways;
ENSMUSG00000083579	313	0	0	0	0	5	1.01	3	0.57	3	0.58	2	0.31	2.14925	4.02262	1.80444	2.22929	0.0257944	0.995702	Ups	16	3926428	3926740	+	Gm15538	predicted gene 15538 [Source:MGI Symbol%3BAcc:MGI:3782986]	-	-	-	-	-
ENSMUSG00000054057	3378	0	0	1	0.02	13	0.24	6	0.11	6	0.11	12	0.17	6.08445	4.04733	1.54946	2.61209	0.00899902	0.995702	Ups	2	18025193	18037737	-	A930004D18Rik	RIKEN cDNA A930004D18 gene [Source:MGI Symbol%3BAcc:MGI:1925190]	-	-	-	-	-
ENSMUSG00000113402	324	0	0	0	0	1	0.19	3	0.55	5	0.93	5	0.74	2.18573	4.07149	1.8065	2.2538	0.0242086	0.995702	Ups	12	18387755	18388078	+	Gm40848	predicted gene%2C 40848 [Source:MGI Symbol%3BAcc:MGI:5623733]	-	-	-	K12488	;ko04144 Endocytosis;ko04666 Fc gamma R-mediated phagocytosis;
ENSMUSG00000110881	935	0	0	0	0	5	0.34	4	0.25	4	0.26	1	0.05	2.35182	4.14706	1.79334	2.31248	0.0207511	0.995702	Ups	9	38308797	38309731	+	Olfr897-ps1	olfactory receptor 897%2C pseudogene 1 [Source:MGI Symbol%3BAcc:MGI:3030731]	GO:0050911:detection of chemical stimulus involved in sensory perception of smell;GO:0007186:G-protein coupled receptor signaling pathway;	GO:0005886:plasma membrane;GO:0016021:integral component of membrane;	GO:0004930:G-protein coupled receptor activity;GO:0004984:olfactory receptor activity;	K04257	;ko04740 Olfactory transduction;
ENSMUSG00000094399	924	0	0	0	0	3	0.2	8	0.51	2	0.13	1	0.05	2.35943	4.15199	1.82354	2.27688	0.0227935	0.995702	Ups	Y	87116821	87142917	+	Gm21477	predicted gene%2C 21477 [Source:MGI Symbol%3BAcc:MGI:5434832]	-	-	-	-	-
ENSMUSG00000088484	117	0	0	0	0	4	2.15	4	2.03	4	2.06	3	1.24	2.44608	4.21478	1.74794	2.41128	0.0158966	0.995702	Ups	3	7501904	7502020	-	Gm23592	predicted gene%2C 23592 [Source:MGI Symbol%3BAcc:MGI:5453369]	-	-	-	-	-
ENSMUSG00000071452	1862	0	0	0	0	2	0.07	6	0.19	5	0.16	2	0.05	2.47197	4.22672	1.77145	2.38602	0.0170318	0.995702	Ups	13	33395761	33405285	+	Serpinb9h	serine (or cysteine) peptidase inhibitor%2C clade B%2C member 9h [Source:MGI Symbol%3BAcc:MGI:3709608]	GO:0010951:negative regulation of endopeptidase activity;GO:0030162:regulation of proteolysis;	GO:0005737:cytoplasm;	GO:0004867:serine-type endopeptidase inhibitor activity;	K13963	;ko05146 Amoebiasis;
ENSMUSG00000117440	1964	0	0	0	0	3	0.1	5	0.15	2	0.06	6	0.15	2.51569	4.27095	1.74783	2.44357	0.0145429	0.995702	Ups	17	80247102	80250685	+	Gm50087	predicted gene%2C 50087 [Source:MGI Symbol%3BAcc:MGI:6275421]	-	-	-	-	-
ENSMUSG00000108322	1543	0	0	0	0	3	0.12	6	0.23	3	0.12	4	0.12	2.58407	4.29817	1.73691	2.47461	0.0133383	0.995702	Ups	7	44473538	44486138	+	5430431A17Rik	RIKEN cDNA 5430431A17 gene [Source:MGI Symbol%3BAcc:MGI:1918618]	-	-	-	-	-
ENSMUSG00000067235	4348	0	0	0	0	1	0.01	2	0.03	7	0.1	7	0.08	2.61294	4.33489	1.77099	2.44772	0.0143763	0.995702	Ups	17	35470089	35474563	+	H2-Q10	histocompatibility 2%2C Q region locus 10 [Source:MGI Symbol%3BAcc:MGI:95929]	GO:0016045:detection of bacterium;GO:0006955:immune response;GO:0002474:antigen processing and presentation of peptide antigen via MHC class I;	GO:0016021:integral component of membrane;GO:0042612:MHC class I protein complex;	GO:0005102:receptor binding;	K06751	;ko04144 Endocytosis;ko04145 Phagosome;ko04218 Cellular senescence;ko04514 Cell adhesion molecules;ko04612 Antigen processing and presentation;ko04940 Type I diabetes mellitus;ko05163 Human cytomegalovirus infection;ko05165 Human papillomavirus infection;ko05166 Human T-cell leukemia virus 1 infection;ko05167 Kaposi sarcoma-associated herpesvirus infection;ko05168 Herpes simplex virus 1 infection…
ENSMUSG00000085606	769	0	0	0	0	5	0.41	1	0.08	6	0.47	5	0.31	2.70428	4.37057	1.74408	2.50595	0.0122124	0.995702	Ups	5	110331206	110333203	-	Gm15792	predicted gene 15792 [Source:MGI Symbol%3BAcc:MGI:3783234]	-	-	-	-	-
ENSMUSG00000099692	552	0	0	0	0	1	0.11	5	0.54	7	0.77	6	0.52	2.99344	4.52141	1.71874	2.63066	0.00852195	0.995702	Ups	1	22030064	22030615	-	Gm5696	predicted gene 5696 [Source:MGI Symbol%3BAcc:MGI:3647717]	-	GO:0016020:membrane;	-	-	-
ENSMUSG00000112525	307	0	0	0	0	6	1.23	11	2.13	11	2.16	12	1.88	6.35932	5.60459	1.56155	3.58913	0.000331784	0.862258	Ups	10	117798459	117798765	-	Gm47899	predicted gene%2C 47899 [Source:MGI Symbol%3BAcc:MGI:6097136]	-	-	-	-	-
