# Supplementary material for: lncRNA 1700009J07Rik Impaired Male Fertility by Interfering with Sexual Behaviors in Mice
Source: Int J Mol Sci. 2025 Jun 17;26(12):5801. doi: 10.3390/ijms26125801 (PMC12192799; doi:10.3390/ijms26125801)
Supplement: Supplementary file 1 [file ijms-26-05801-s001.zip › Table S3. The primer sequences used in the present study.xlsx]

## Sheet: Sheet1
Gene Symbol	Forward primer	Reverse primer	Product length	Purpose
Gapdh	GATGGGTGTGAACCACGAGAA	TGGTCATGAGCCCTTCCACA		qPCR/RT-PCR
β-actin	CCCATCTACGAGGGCTAT	ATGTCACGCACGATTTCC	146	qPCR
Gnrh1	AGCACTGGTCCTATGGGTTG	GGGGTTCTGCCATTTGATCCA	105	qPCR
Hsd3b2	GGTTTTTGGGGCAGAGGATCA	GGTACTGGGTGTCAAGAATGTCT	168	qPCR
Cyp19a1	ATGTTCTTGGAAATGCTGAACCC	AGGACCTGGTATTGAAGACGAG	150	qPCR
Cyp11b1	CAGATTGTGTTTGTGACGTTGC	CGGTTGAAGTACCATTCTGGC	164	qPCR
1700009J07Rik	GCAATGGCTACAGGATCACG	ACTGTCACTTGGGAGTTGGG	148	qPCR
07Rik-WT	CAGGCTCACATGCAGATTTAGAGGC	GCCCATAGGATCGTGAGGTTGGT	637	Genotyping
07Rik-KO	AGACCTTCCACAGGTTCTCCCATTC	GCCCATAGGATCGTGAGGTTGGT	780	Genotyping
